# Supplementary material for: Engineering a cleaved, prefusion-stabilized influenza B virus hemagglutinin by identification and locking of all six pH switches
Source: PNAS Nexus. 2024 Oct 11;3(10):pgae462. doi: 10.1093/pnasnexus/pgae462 (PMC11497598; doi:10.1093/pnasnexus/pgae462)
Supplement: pgae462_Supplementary_Data [file pgae462_supplementary_data.zip]

Archive with 2 entries (2 files):
- PNASNEXUS-PNASNEXUS-2024-00816-TR-s01.xlsx
- PNASNEXUS-PNASNEXUS-2024-00816-TR-s02.pdf
