# Supplementary material for: Engineering a cleaved, prefusion-stabilized influenza B virus hemagglutinin by identification and locking of all six pH switches
Source: PNAS Nexus. 2024 Oct 11;3(10):pgae462. doi: 10.1093/pnasnexus/pgae462 (PMC11497598; doi:10.1093/pnasnexus/pgae462)
Supplement: pgae462_Supplementary_Data [file pgae462_supplementary_data.zip › PNASNEXUS-PNASNEXUS-2024-00816-TR-s01.xlsx]

## Sheet: numbering
UFV170090 amino-acid	4m44_rosetta	4m44	4nrj_rosetta	4nrj	6fyw_rosetta	6fyw
M
K
A
I
I
V
L
L
M
V
V
T
S
N
A
D	1	1	1	1
R	2	2	2	2
I	3	3	3	3
C	4	4	4	4
T	5	5	5	5	1	5
G	6	6	6	6	2	6						\
I	7	7	7	7	3	7
T	8	8	8	8	4	8
S	9	9	9	9	5	9
S	10	10	10	10	6	10
N	11	11	11	11	7	11
S	12	12	12	12	8	12
P	13	13	13	13	9	13
H	14	14	14	14	10	14
V	15	15	15	15	11	15
V	16	16	16	16	12	16
K	17	17	17	17	13	17
T	18	18	18	18	14	18
A	19	19	19	19	15	19
T	20	20	20	20	16	20
Q	21	21	21	21	17	21
G	22	22	22	22	18	22
E	23	23	23	23	19	23
V	24	24	24	24	20	24
N	25	25	25	25	21	25
V	26	26	26	26	22	26
T	27	27	27	27	23	27
G	28	28	28	28	24	28
V	29	29	29	29	25	29
I	30	30	30	30	26	30
P	31	31	31	31	27	31
L	32	32	32	32	28	32
T	33	33	33	33	29	33
T	34	34	34	34	30	34
T	35	35	35	35	31	35
P	36	36	36	36	32	36
T	37	37	37	37	33	37
K	38	38	38	38	34	38
S	39	39	39	39	35	39
H	40	40	40	40	36	40
F	41	41	41	41	37	41
A	42	42	42	42	38	42
N	43	43	43	43	39	43
L	44	44	44	44	40	44
K	45	45	45	45	41	45
G	46	46	46	46	42	46
T	47	47	47	47	43	47
E	48	48	48	48	44	48
T	49	49	49	49	45	49
R	50	50	50	50	46	50
G	51	51	51	51	47	51
K	52	52	52	52	48	52
L	53	53	53	53	49	53
C	54	54	54	54	50	54
P	55	55	55	55	51	55
K	56	56	56	56	52	56
C	57	57	57	57	53	57
L	58	58	58	58	54	58
N	59	59	59	59	55	59
C	60	60	60	60	56	60
T	61	61	61	61	57	61
D	62	62	62	62	58	62
L	63	63	63	63	59	63
D	64	64	64	64	60	64
V	65	65	65	65	61	65
A	66	66	66	66	62	66
L	67	67	67	67	63	67
G	68	68	68	68	64	68
R	69	69	69	69	65	69
P	70	70	70	70	66	70
K	71	71	71	71	67	71
C	72	72	72	72	68	72
T	73	73	73	73	69	73
G	74	74	74	74	70	74
K	75	75	75	75	71	75
I	76	76	76	76	72	76
P	77	77	77	77	73	77
S	78	78	78	78	74	78
A	79	79	79	79	75	79
R	80	80	80	80	76	80
V	81	81	81	81	77	81
S	82	82	82	82	78	82
I	83	83	83	83	79	83
L	84	84	84	84	80	84
H	85	85	85	85	81	85
E	86	86	86	86	82	86
V	87	87	87	87	83	87
R	88	88	88	88	84	88
P	89	89	89	89	85	89
V	90	90	90	90	86	90
T	91	91	91	91	87	91
S	92	92	92	92	88	92
G	93	93	93	93	89	93
C	94	94	94	94	90	94
F	95	95	95	95	91	95
P	96	96		96	92	96
I	97	97	97	97	93	97
M	98	98	98	98	94	98
H	99	99	99	99	95	99
D	100	100	100	100	96	100
R	101	101	101	101	97	101
T	102	102	102	102	98	102
K	103	103	103	103	99	103
I	104	104	104	104	100	104
R	105	105	105	105	101	105
Q	106	106	106	106	102	106
L	107	107	107	107	103	107
P	108	108	108	108	104	108
N	109	109	109	109	105	109
L	110	110	110	110	106	110
L	111	111	111	111	107	111
R	112	112	112	112	108	112
G	113	113	113	113	109	113
Y	114	114	114	114	110	114
E	115	115	115	115	111	115
H	116	116	116	116	112	116
I	117	117	117	117	113	117
R	118	118	118	118	114	118
L	119	119	119	119	115	119
S	120	120	120	120	116	120
T	121	121	121	121	117	121
H	122	122	122	122	118	122
N	123	123	123	123	119	123
V	124	124	124	124	120	124
I	125	125	125	125	121	125
N	126	126	126	126	122	126
A	127	127	127	127	123	127
E	128	128	128	128	124	128
N	129	129	129	129	125	129
A	130	130	130	130	126	130
P	131	131	131	131	127	131
G	132	132	132	132	128	132
G	133	133	133	133	129	133
P	134	134	134	134	130	134
Y	135	135	135	135	131	135
K	136	136	136	136	132	136
I	137	137	137	137	133	137
G	138	138	138	138	134	138
T	139	139	139	139	135	139
S	140	140	140	140	136	140
G	141	141	141	141	137	141
S	142	142	142	142	138	142
C	143	143	143	143	139	143
P	144	144	144	144	140	144
N	145	145	145	145	141	145
I	146	146	146	146	142	146
T	147	147	147	147	143	147
N	148	148	148	148	144	148
G	149	149	149	149	145	149
N	150	150	150	150	146	150
G	151	151	151	151	147	151
F	152	152	152	152	148	152
F	153	153	153	153	149	153
A	154	154	154	154	150	154
T	155	155	155	155	151	155
M	156	156	156	156	152	156
A	157	157	157	157	153	157
W	158	158	158	158	154	158
A	159	159	159	159	155	159
V	160	160	160	160	156	160
P	161	161	161	161	157	161
K	162	162	162	162	158	162
N					159	163
D	163	163	163	163	160	163
K	164	163	164	164	161	163
N	165	163	165	165	162	163
K	166	164	166	166	163	164
T	167	165	167	167	164	165
A	168	166	168	168	165	166
T	169	167	169	169	166	167
N	170	168	170	170	167	168
P	171	169	171	171	168	169
L	172	170	172	172	169	170
T	173	171	173	173	170	171
I	174	172	174	174	171	172
E	175	173	175	175	172	173
V	176	174	176	176	173	174
P	177	175	177	177	174	175
Y	178	176	178	178	175	176
I	179	177	179	179	176	177
C	180	178	180	180	177	178
T	181	179	181	181	178	179
E	182	180	182	182	179	180
G	183	181	183	183	180	181
E	184	182	184	184	181	182
D	185	183	185	185	182	183
Q	186	184	186	186	183	184
I	187	185	187	187	184	185
T	188	186	188	188	185	186
V	189	187	189	189	186	187
W	190	188	190	190	187	188
G	191	189	191	191	188	189
F	192	190	192	192	189	190
H	193	191	193	193	190	191
S	194	192	194	194	191	192
D	195	193	195	195	192	193
N	196	194	196	196	193	194
E	197	195	197	197	194	195
T	198	196	198	198	195	196
Q	199	197	199	199	196	197
M	200	198	200	200	197	198
A	201	199	201	201	198	199
K	202	200	202	202	199	200
L	203	201	203	203	200	201
Y	204	202	204	204	201	202
G	205	203	205	205	202	203
D	206	204	206	206	203	204
S	207	205	207	207	204	205
K	208	206	208	208	205	206
P	209	207	209	209	206	207
Q	210	208	210	210	207	208
K	211	209	211	211	208	209
F	212	210	212	212	209	210
T	213	211	213	213	210	211
S	214	212	214	214	211	212
S	215	213	215	215	212	213
A	216	214	216	216	213	214
N	217	215	217	217	214	215
G	218	216	218	218	215	216
V	219	217	219	219	216	217
T	220	218	220	220	217	218
T	221	219	221	221	218	219
H	222	220	222	222	219	220
Y	223	221	223	223	220	221
V	224	222	224	224	221	222
S	225	223	225	225	222	223
Q	226	224	226	226	223	224
I	227	225	227	227	224	225
G	228	226	228	228	225	226
G	229	227	229	229	226	227
F	230	228	230	230	227	228
P	231	229	231	231	228	229
N	232	230	232	232	229	230
Q	233	231	233	233	230	231
T	234	232	234	234	231	232
E	235	233	235	235	232	233
D	236	234	236	236	233	234
G	237	235	237	237	234	235
G	238	236	238	238	235	236
L	239	237	239	239	236	237
P	240	238	240	240	237	238
Q	241	239	241	241	238	239
S	242	240	242	242	239	240
G	243	241	243	243	240	241
R	244	242	244	244	241	242
I	245	243	245	245	242	243
V	246	244	246	246	243	244
V	247	245	247	247	244	245
D	248	246	248	248	245	246
Y	249	247	249	249	246	247
M	250	248	250	250	247	248
V	251	249	251	251	248	249
Q	252	250	252	252	249	250
K	253	251	253	253	250	251
S	254	252	254	254	251	252
G	255	253	255	255	252	253
K	256	254	256	256	253	254
T	257	255	257	257	254	255
G	258	256	258	258	255	256
T	259	257	259	259	256	257
I	260	258	260	260	257	258
T	261	259	261	261	258	259
Y	262	260	262	262	259	260
Q	263	261	263	263	260	261
R	264	262	264	264	261	262
G	265	263	265	265	262	263
I	266	264	266	266	263	264
L	267	265	267	267	264	265
L	268	266	268	268	265	266
P	269	267	269	269	266	267
Q	270	268	270	270	267	268
K	271	269	271	271	268	269
V	272	270	272	272	269	270
W	273	271	273	273	270	271
C	274	272	274	274	271	272
A	275	273	275	275	272	273
S	276	274	276	276	273	274
G	277	275	277	277	274	275
R	278	276	278	278	275	276
S	279	277	279	279	276	277
K	280	278	280	280	277	278
V	281	279	281	281	278	279
I	282	280	282	282	279	280
K	283	281	283	283	280	281
G	284	282	284	284	281	282
S	285	283	285	285	282	283
L	286	284	286	286	283	284
P	287	285	287	287	284	285
L	288	286	288	288	285	286
I	289	287	289	289	286	287
G	290	288	290	290	287	288
E	291	289	291	291	288	289
A	292	290	292	292	289	290
D	293	291	293	293	290	291
C	294	292	294	294	291	292
L	295	293	295	295	292	293
H	296	294	296	296	293	294
E	297	295	297	297	294	295
K	298	296	298	298	295	296
Y	299	297	299	299	296	297
G	300	298	300	300	297	298
G	301	299	301	301	298	299
L	302	300	302	302	299	300
N	303	301	303	303	300	301
K	304	302	304	304	301	302
S	305	303	305	305	302	303
K	306	304	306	306	303	304
P	307	305	307	307	304	305
Y	308	306	308	308	305	306
Y	309	307	309	309	306	307
T	310	308	310	310	307	308
G	311	309	311	311	308	309
E	312	310	312	312	309	310
H	313	311	313	313	310	311
A	314	312	314	314	311	312
K	315	313	315	315	312	313
A	316	314	316	316	313	314
I	317	315	317	317	314	315
G	318	316	318	318	315	316
N	319	317	319	319	316	317
C	320	318	320	320	317	318
P	321	319	321	321	318	319
I	322	320	322	322	319	320
W	323	321	323	323	320	321
V	324	322		324	321	322
K	325	323	325	325	322	323
T	326	324	326	326	323	324
P	327	325	327	327	324	325
L	328	326	328	328	325	326
K	329	327	329	329	326	327
L	330	328	330	330	327	328
A	331	329	331	331	328	329
N	332	330	332	332	329	330
G	333	331	333	333	330	331
T	334	332	334	334	331	332
K	335	333	335	335	332	333
Y	336	334	336	336	333	334
R	337	335	337	337	334	335
P	338	336	338	338	335	336
P	339	337	339	339	336	337
A	340	338	340	340
K	341	339	341	341
L	342	340
L	343	341
K
E
R
G			342	1
F	344	2	343	2
F	345	3	344	3
G	346	4	345	4
A	347	5	346	5
I	348	6	347	6
A	349	7	348	7
G	350	8	349	8
F	351	9	350	9
L	352	10	351	10
E	353	11	352	11
G	354	12	353	12
G	355	13	354	13
W	356	14	355	14
E	357	15	356	15
G	358	16	357	16
M	359	17	358	17
I	360	18	359	18
A	361	19	360	19
G	362	20	361	20
W	363	21	362	21	337	368
H	364	22	363	22	338	369
G	365	23	364	23	339	370
Y	366	24	365	24	340	371
T	367	25	366	25	341	372
S	368	26	367	26
H	369	27	368	27
G	370	28	369	28
A	371	29	370	29
H	372	30	371	30
G	373	31	372	31
V	374	32	373	32
A	375	33	374	33
V	376	34	375	34	342	381
A	377	35	376	35	343	382
A	378	36	377	36	344	383
D	379	37	378	37	345	384
L	380	38	379	38	346	385
K	381	39	380	39	347	386
S	382	40	381	40	348	387
T	383	41	382	41	349	388
Q	384	42	383	42	350	389
E	385	43	384	43	351	390
A	386	44	385	44	352	391
I	387	45	386	45	353	392
N	388	46	387	46	354	393
K	389	47	388	47	355	394
I	390	48	389	48	356	395
T	391	49	390	49	357	396
K	392	50	391	50	358	397
N	393	51	392	51	359	398
L	394	52	393	52	360	399
N	395	53	394	53	361	400
S	396	54	395	54	362	401
L	397	55	396	55	363	402
S	398	56	397	56	364	403
E	399	57	398	57	365	404
L	400	58	399	58	366	405
E	401	59	400	59	367	406
V	402	60	401	60	368	407
K	403	61	402	61	369	408
N	404	62	403	62	370	409
L	405	63	404	63	371	410
Q	406	64	405	64	372	411
R	407	65	406	65	373	412
L	408	66	407	66	374	413
S	409	67		67	375	414
G	410	68	409	68	376	415
A	411	69	410	69	377	416
M	412	70	411	70	378	417
D	413	71	412	71	379	418
E	414	72	413	72	380	419
L	415	73	414	73	381	420
H	416	74	415	74	382	421
N	417	75	416	75	383	422
E	418	76	417	76	384	423
I	419	77	418	77	385	424
L	420	78	419	78	386	425
E	421	79	420	79	387	426
L	422	80	421	80	388	427
D	423	81	422	81	389	428
E	424	82	423	82	390	429
K	425	83	424	83	391	430
V	426	84		84	392	431
D	427	85	426	85	393	432
D	428	86	427	86	394	433
L	429	87	428	87	395	434
R	430	88	429	88	396	435
A	431	89	430	89	397	436
D	432	90	431	90	398	437
T	433	91	432	91	399	438
I	434	92	433	92	400	439
S	435	93	435	93	401	440
S	436	94		94	402	441
Q	437	95	436	95	403	442
I	438	96	437	96	404	443
E	439	97	438	97	405	444
L	440	98	439	98	406	445
A	441	99	440	99	407	446
V	442	100	441	100	408	447
L	443	101	442	101	409	448
L	444	102	443	102	410	449
S	445	103	444	103	411	450
N	446	104	445	104	412	451
E	447	105	446	105	413	452
G	448	106	447	106	414	453
I	449	107	448	107	415	454
I	450	108	449	108	416	455
N	451	109	450	109	417	456
S	452	110	451	110	418	457
E	453	111	452	111	419	458
D	454	112	453	112	420	459
E	455	113	454	113	421	460
H	456	114	455	114	422	461
L	457	115	456	115	423	462
L	458	116	457	116	424	463
A	459	117	458	117	425	464
L	460	118	459	118	426	465
E	461	119	460	119	427	466
R	462	120	461	120	428	467
K	463	121	462	121	429	468
L	464	122	463	122	430	469
K	465	123	464	123	431	470
K	466	124	465	124	432	471
M	467	125	466	125	433	472
L	468	126	467	126	434	473
G	469	127	468	127	435	474
P	470	128	469	128	436	475
S	471	129	470	129	437	476
A	472	130	471	130	438	477
V	473	131	472	131	439	478
E	474	132	473	132	440	479
I	475	133	474	133	441	480
G	476	134	475	134
N	477	135	476	135
G	478	136	477	136
C	479	137	478	137
F	480	138	479	138
E	481	139	480	139
T	482	140	481	140
K	483	141	482	141
H	484	142	483	142
K	485	143	484	143
C	486	144	485	144
N	487	145	486	145
Q	488	146	487	146
T	489	147	488	147
C	490	148	489	148
L	491	149	490	149
D	492	150	491	150
R	493	151	492	151
I	494	152	493	152
A	495	153	494	153
A	496	154	495	154
G	497	155	496	155
T	498	156	497	156
F	499	157	498	157
D	500	158	499	158
A	501	159	500	159
G	502	160	501	160
E	503	161	502	161
F	504	162	503	162
S	505	163	504	163
L	506	164	505	164
P	507	165	506	165
T	508	166	507	166
F	509	167	508	167
D	510	168	509	168
S
L
N
I
T
A
S
G
S
L
V
P
R
G
S
G
S
G
Y
I
P
E
A
P
R
D
G
Q
A
Y
V
R
K
D
G
E
W
V
L
L
S
T
F
L
G
G
S
L
P
E
T
G
G
G

## Sheet: 4m44
resid_rosetta	resid_ref	aa_wt	P	G	C	S	T	A	V	I	L	M	F	W	Y	H	R	K	E	D	N	Q
1	1	D	100	-0.2	-3.2	-4.2	-4.8	-7.2	23.5	58.5	100	60.8	9.6	100	30.6	-2.8	56.7	62.3	36.8	0	4.2	33.6
2	2	R	100	20.8	11.7	15.6	5.3	13.2	17.6	10	28.3	4.3	100	100	100	100	0	14.1	14.5	23.9	15.4	10.4
3	3	I	100	31.2	17.6	23.6	13.1	21.6	5	0	15.8	80.7	100	100	100	77.7	100	100	26.5	28.4	20.5	27
4	4	C
5	5	T	91	13.4	3.9	9.5	0	6.1	-4.5	20.1	41.6	36.1	100	100	100	28.7	100	61.8	23.2	19.3	12.3	20.6
6	6	G	100	0	12.4	4.8	16.5	-0.3	40.3	86.2	100	38.4	35	100	53	26	53.2	55.7	31.2	26.2	16.4	25.3
7	7	I	59.1	17.7	10.4	14.9	7.7	10.5	0.7	0	29.7	10.2	100	100	100	37.5	46	35.6	16.5	19.7	14.4	11.9
8	8	T	100	8.8	2.8	3.6	0	0.7	9.2	16.5	18	-1	73.3	7.8	92.2	16.6	6.7	12.2	13.5	13.8	5.9	5.8
9	9	S	100	9	6.4	0	8.7	-2.5	16.2	53.2	48.6	14.4	93.7	81	85.4	40.3	23.3	35	33.4	21.6	24.4	37.5
10	10	S	100	2.3	1.2	0	-1.3	-2	5.1	2	-5.4	-6.7	5.5	4.7	5.7	3.9	-5.4	-1.5	3.6	1.9	-0.6	-3.2
11	11	N	1	0.9	1.4	-2	0.4	-2.2	1.7	1.2	-1.5	0.3	2.5	0.6	1.6	2.8	-1	-0.8	3.1	1	0	2.2
12	12	S	66.9	4.6	-2.2	0	2.4	-7.1	14.6	97.4	100	100	56.5	66.6	62.5	37	100	64.8	80.9	27.9	15	100
13	13	P	0	1.3	3.8	-0.4	-1.6	0.4	-2.5	-1.2	-2.1	0.3	8	6.4	7.9	7.7	0.4	1.3	4.3	2.9	1.6	-0.8
14	14	H	100	6.2	0.8	3.4	4.3	-1.5	8.1	15	11.9	-1.6	-4.8	-6.1	-4.9	0	-1.1	-1.6	4.5	6.6	-0.3	-0.2
15	15	V	30.4	13.6	11	10.8	4.7	9.1	0	2.1	5.2	8	10.3	8.9	11.2	11.2	9.5	7	13.1	17.7	10.6	10.9
16	16	V	60.9	26.1	14.4	20.6	8.7	14.8	0	6.8	24.6	44.8	62.2	92	80.9	24.6	46.8	87.6	36.3	30.7	21.9	42.2
17	17	K	5.1	8.3	8.3	4.7	3.3	3.6	3.2	5.3	0.1	0.4	6.4	5.2	6.6	7.9	-0.3	0	6.1	8.3	5.5	4.4
18	18	T	100	16.7	5.9	9.2	0	6.9	15.8	8.2	19.6	11.4	100	100	100	75	82	52.7	29.2	20.4	12.8	21.3
19	19	A	48.3	5.8	3.9	1.6	-3	0	-7	-2.1	-6.4	-3.8	45.2	34.5	63	20.3	-2.3	4.1	7.9	11.2	3.5	3.4
20	20	T	100	13.4	9.9	8.9	0	9.9	10.1	15.9	3	5.4	12.3	9.1	14.5	8.5	14.4	12	15.4	15.5	6.4	10.8
21	21	Q	100	4.4	4.9	3.1	-1.4	1.9	15.9	7.9	-4.5	-1.1	1	4.6	1.2	-2.9	0.5	0.4	3.6	5.2	0.6	0
22	22	G	100	0	31.3	20.5	30.8	19.4	90.5	100	78.2	41.8	38.4	35.3	41.6	35.8	33.7	52.4	52.8	30.8	31.6	37.2
23	23	E	-0.4	1.1	0.6	-1.5	-3	-3.3	2.3	7.9	-0.2	-0.8	16.5	18.4	16.7	13.1	-3.9	-0.6	0	1.9	-1.2	-0.4
24	24	V	63.3	22.8	11.9	17.9	8.7	13.9	0	12.6	24.1	34.4	100	79.2	100	48.6	36	42.5	29.2	26.9	19.2	27.8
25	25	N	11.8	2.1	-0.4	-0.3	0.1	-4	25.6	30.2	-5.3	-5.8	-4.6	-1.8	-5	0.4	-7.1	-3.7	2	2.8	0	-0.9
26	26	V	68.3	25	15	18.6	9.7	16.7	0	12.3	46.3	38.7	100	100	100	100	100	90.7	38.1	28.9	18.6	38.5
27	27	T	64.5	14.4	10.9	6	0	9.7	8.1	8.5	19.2	11.9	22.7	18.4	22.8	20.8	15	18.1	19.7	19.4	12.4	16.6
28	28	G	100	0	6.8	3.7	9.9	1.3	19.7	21.1	4.3	4.8	8.5	8.1	7.7	7.8	5	4.8	7.7	9.1	5	5.6
29	29	V	72.1	17.5	10.4	10.6	5.9	8.8	0	4.9	17.3	7.2	24.9	40.3	22.9	16.6	13.7	19.3	20.7	19.4	14.6	14.8
30	30	I	100	20.3	12.3	14.2	7.7	13	5.9	0	7.3	9.4	6.4	10.2	7.2	13.1	11.1	12.5	16.4	15.8	11.6	8.5
31	31	P	0	2.1	3.9	0.1	-2.9	-0.2	-4.1	-3.8	-4	-1	-0.1	1.7	0.7	2.3	-0.9	-1	2.2	1.4	-0.6	2
32	32	L	100	27.5	18.6	24.5	16.8	20.3	22.6	49.1	0	8.2	90.7	100	100	41	58.1	31.6	23.7	26.3	17.9	16.9
33	33	T	75.7	14.9	0.9	7.9	0	1.8	3.4	7.7	20.8	21.1	16	23	20.6	23	18.2	30.4	32.6	23	14.2	24.6
34	34	T	77.7	7.6	4.3	1.9	0	2	-1.4	-0.6	-1.8	-1.9	-2.4	0.2	0	1.9	-0.2	1.2	6.9	8.2	4.9	5
35	35	T	25.6	9.2	5.6	5.9	0	4.7	2.2	1.7	0.4	2.9	4.6	4.2	5.6	6.2	3.3	2.4	7.3	7.4	3.2	5.4
36	36	P	0	7.7	3.7	4.9	8	0.9	4.4	6.2	5.7	2.1	-0.3	-1.6	2.7	5.5	3.1	7.3	10.2	9.2	3.1	3.2
37	37	T	9.8	3.1	6.4	1.3	0	2.5	0.1	1.2	-1.1	1.8	5	5.4	4.7	7	1.9	2	5.6	6	3.9	2.3
38	38	K	7	5.6	3.4	2.1	-2.3	1.6	-5.7	-4.6	0.3	1.4	3.6	6	4.4	4	-0.7	0	4.8	4.6	0.8	2.9
39	39	S	45.3	1	2.5	0	-2.3	-0.7	-3.5	8.3	-3.5	-1.5	8	5.4	8.5	3.9	0.9	-0.3	5	7.5	3.5	0.3
40	40	H	11.8	-2.3	-2.1	-3.9	-5.5	-3.9	-7.9	-2.4	-0.5	-5.9	-2.2	-2.3	-0.9	0	-2.3	-2.8	0.3	0.3	-3.2	-3.3
41	41	F	17.4	12.6	9.4	10.9	5.5	7.5	3.8	17.3	2.1	0	0	8.4	5.4	10.8	8.4	15.2	17.1	14.5	8.4	11.4
42	42	A	94.3	7.1	6.2	5.6	6.9	0	40.6	100	100	17.9	96.3	100	100	54.1	17.7	46.9	19.3	34.8	37.3	12
43	43	N	100	4.3	1.7	2	-3.2	-1.4	-8.3	-6.1	-5.8	-5.6	-4.9	-4.4	-4.5	1.1	-3.7	-2.4	2.4	4.3	0	1
44	44	L	100	21.7	14.3	16.8	13.3	13.5	14.6	20.6	0	9.2	27.2	24.4	26.6	21.2	19.6	15.4	16	17.6	12.8	10.7
45	45	K	47.5	7.3	6.1	3.7	3.7	0.8	2.5	2.2	2.3	1.9	8.2	9.4	7.1	6.5	0.3	0	8.1	9.1	5.5	5.2
46	46	G	100	0	17.3	9.8	15.7	11.9	25	23.4	18	15.7	22.5	21.1	22.4	19.6	17.5	15.8	18.4	13	9.1	17.7
47	47	T	23	14.1	4.7	7.7	0	6	-2.7	-2.4	3.6	2	5	7.6	5.2	7.2	3.8	7	9.8	13.1	7.2	7.5
48	48	K	4.8	4.2	1.1	0.2	-3.5	0	-5.1	-4.3	-1.2	-0.7	1.5	3.5	-0.1	2.1	-0.3	0	4	2.9	0.8	1
49	49	T	38.6	23.4	11.9	11.9	0	13.6	10.7	27.2	30.2	32.9	100	100	100	100	100	68.1	26.8	23.1	12	18.8
50	50	R	48.1	9.5	6.7	6.6	5.4	3.9	4	3.1	-4.8	-4.9	20	57.5	73.4	33.7	0	8.2	10.7	14.8	8.2	2.5
51	51	G	23.9	0	11.5	2.8	1.5	1.3	30.1	44.3	18.6	3.1	67.4	69.8	74.9	40.9	6.3	9.3	13.7	19	13.7	9
52	52	K	1.7	5.2	4.5	2.3	2	-0.3	1	-0.2	-5.3	-4.2	0.8	-1.7	0.8	2.1	-1.4	0	5.1	4.2	1.4	2.9
53	53	L	87.3	22	15.7	17.4	17.1	14.3	18.1	11.7	0	3.8	80.1	100	100	26.8	84.7	26.5	21.1	21.2	15.5	17.7
54	54	C
55	55	P	0	2.3	3.2	-1.3	-2.8	-0.2	-3.5	-1.4	-0.2	-2.7	2.1	1.8	2.5	2	-1	-0.2	3.6	7	4	1.8
56	56	T	53.7	4	4	1.5	0	1.2	-2.3	-4.6	-1.6	-0.5	4	2.5	3.3	5.7	0.4	0.9	3.9	3.9	2	1.9
57	57	C
58	58	L	15.3	3.4	6.3	3.5	1.6	2.1	1.8	3	0	2.4	5.3	5.7	5.3	6.8	2.2	2.2	6.2	5.9	3.8	4
59	59	N	100	1.4	6	2.1	5.8	2.8	7.5	9.6	1.7	2.7	3.8	2.8	3.9	3.5	0.8	1.3	5.3	3.5	0	3.2
60	60	C
61	61	T	73.7	14.4	10.9	4.9	0	8.7	15.5	17.4	17.1	8.4	16.5	20.1	15.9	13	9.2	8.6	14.6	16.3	12.1	10
62	62	D	8.7	5.4	-0.8	3.3	-1.7	-1.2	-3.4	-1.4	41.7	31	100	100	100	100	100	75	21.1	0	2.2	14.7
63	63	L	55.6	21.2	16.1	18.6	13.6	12.3	19.1	42.4	0	4.8	41.2	100	64.7	16.2	46	26.6	20.8	23.1	18.6	13
64	64	D	100	8.5	-0.1	3.8	6.5	-1.5	68.5	100	84.3	100	100	100	100	63.9	100	100	21.1	0	0.5	31.2
65	65	V	100	21	11.1	18.2	9.9	13.1	0	5.3	24.5	21.3	87.6	100	95.2	25.3	21.8	61.3	24.9	23.3	15.9	17.7
66	66	A	100	13.5	34.7	11.4	48.9	0	87.8	100	100	100	100	100	100	100	100	100	100	64	78.4	100
67	67	L	100	25.3	18.2	22.2	16.5	18.5	18.9	24.7	0	14.8	66.9	100	97.3	23.3	32.1	33.6	20.5	22.8	15.6	13.7
68	68	G	100	0	100	100	100	92.4	100	100	100	100	100	100	100	100	100	100	100	100	100	100
69	69	R	100	6.7	-0.7	1	-0.8	-3.5	-0.1	15.2	25.2	-1.8	31.3	43.7	32	11.7	0	7.9	10.5	15.2	11.8	1.4
70	70	P	0	6.9	5	4.7	4.9	2.4	6.7	12.9	5.6	1.9	12.2	10.8	11	6.7	2	3.7	10.1	9.5	3.9	2.3
71	71	M	100	-3.4	3.5	1.2	1.7	4.4	5.2	5.6	-0.3	0	10.1	20.9	21.2	19.1	-0.8	2.3	7.6	6.5	0.2	2.5
72	72	C
73	73	V	48.4	15.3	8	10.4	6.6	10.4	0	2.1	4.9	7.6	14.8	12.3	15	14.2	7.2	9.4	11.7	11.2	9.3	10.2
74	74	G	100	0	17.1	11.6	49.9	9.7	61.7	84.1	14.6	19.4	34.2	27.9	20.7	21.2	21.2	14.2	33	12.8	12.3	16.2
75	75	V	8.8	6.7	6.1	3.6	0	3.8	0	0.6	1.1	3.9	6.7	6.1	6	7.4	1.5	1.8	6.1	6.3	5.8	4.9
76	76	T	31.5	12.6	0.5	8.1	0	3.2	5.1	33.3	4.6	6	29.8	12.8	14.3	11.5	22.2	23.4	16.1	15.2	3.3	4.1
77	77	P	0	2.1	4	0.5	-0.8	-0.4	-2.1	-2.5	-3.4	-2.2	-0.6	-0.9	-0.3	1.8	-0.9	-1.1	3.2	2.3	0.8	2
78	78	S	5.5	4	7.9	0	1.5	-0.8	3.6	5.1	8.1	6	14.9	13.2	12.7	12.8	6.7	6.5	6.4	6.5	3.6	6.2
79	79	A	100	10	8.5	1.1	12.7	0	33.1	100	100	12.4	46.9	100	49.3	25	54.4	66.6	78.5	22.8	14.6	94.9
80	80	K	25.9	4.3	5.6	3.1	5.5	2.4	5.6	10	1.3	1.9	11.2	9.5	9.1	10.2	0.1	0	4.8	8.9	1.9	1.7
81	81	A	100	11.9	8.6	3.9	10.5	0	41.1	100	84.3	100	100	100	100	100	100	100	85.7	21.7	15.9	72.1
82	82	S	100	8.6	10.2	0	14.9	-4.2	48.1	100	100	100	100	100	100	100	100	100	100	38.9	60.8	100
83	83	I	100	25.7	17.1	20.8	10	18.7	3.2	0	12.7	12.3	66.6	100	95.8	28.2	44.5	46	26.3	25	18.2	16.1
84	84	L	66.2	18.4	9.5	12.3	8.8	9	17.6	40	0	0.2	38	21.1	43.8	17	10	17.6	14.2	12	6.6	9.9
85	85	H	11.6	3	0.1	-1.8	-0.3	-2.8	-5.4	5.7	2.8	0.1	1.3	6.1	1.1	0	0.2	4.3	9.7	4.6	0.3	6.2
86	86	E	36.5	2.1	-1.9	-2.1	-0.8	-5.2	3.4	5.6	-8.3	-10.6	3.5	7.3	4.2	2.4	-6	-2.4	0	5.2	-1.5	-3.5
87	87	V	8.4	4.3	6.8	-0.2	-1.7	1.2	0	2.2	9.2	5.6	17.2	10.3	12.3	7.8	2.8	2.6	6.5	5	4.6	6.4
88	88	R	100	11.6	8.2	6	2.8	5.9	7.4	9.7	11.3	4.9	18.4	20.2	19.3	13.1	0	7.1	8.6	13.8	4.2	4.7
89	89	P	0	9.6	6.5	7.9	12.7	1.7	23.2	31.6	52.2	39.8	98.6	100	100	19.5	81	61.7	37.4	22.6	11.4	41.6
90	90	V	82.4	8.2	7.4	4.1	-0.6	5.4	0	1.5	9.3	6.6	8.9	12.4	9.3	8.9	3.7	4.1	9.3	14	7.9	7
91	91	T	85.2	10.5	5.4	6.3	0	5.2	29.3	36.6	71.1	17.3	100	100	100	69	52.4	49.5	31.8	12.8	5.9	29.4
92	92	S	100	3.3	3.8	0	-0.8	-0.8	6.6	4.2	1.1	0	6.7	4.3	7.4	5.7	-0.7	1.1	4.8	0.2	-2	2.5
93	93	G	100	0	65.8	58.7	80.1	56	100	100	100	68.3	82.2	95.1	97.4	100	100	75.4	73.7	65.3	58.6	82.8
94	94	C
95	95	F	100	14.2	5.9	8	6.5	4.7	2.9	25	24.1	5.6	0	7.6	16.2	4.8	13.9	17	18.2	15.3	8.7	14.2
96	96	P	0	5.7	2.2	2.6	1.5	-2.4	3.6	22.5	100	51.1	60.1	100	67.5	45.6	45.9	72.2	28.8	14.2	16.4	19.2
97	97	I	53.8	21.1	14.4	18.7	9.3	15.5	6.6	0	17.5	16.9	100	100	100	57.1	79.8	35.3	22.3	29.9	20.5	16.9
98	98	M	65.9	18.6	11.3	13.9	15.2	9.8	18.6	17.7	0.5	0	47.5	38.1	43.6	42.5	20.1	24.1	16	16.2	9	11.9
99	99	H	53.2	11	6.3	10.4	10.8	4.7	36.2	38.6	4.7	7.4	14.9	47.6	27.8	0	47.2	23.1	16.4	14.8	9.8	12.3
100	100	D	23.9	2.4	4.3	0.7	-1.1	1.3	-2	4.4	4.5	-1.2	0.7	-3.6	2	3.4	1.4	3.6	2.1	0	-2.4	-3.4
101	101	R	50.2	19.8	16.8	16.5	11.8	14.4	13.3	11.4	10.4	6.9	11.8	11.9	12.6	15.1	0	14.7	17.2	17.8	13.9	11.7
102	102	T	59.7	12.7	11.3	5.3	0	8.8	39.7	41	80.3	54.2	100	100	100	100	100	75.3	66	33.5	28.8	36.5
103	103	K	24.4	-0.4	-1.4	-3.9	8.5	-4.2	7.9	0.5	35.9	-6.6	14.2	10.1	10.8	20.8	-7.9	0	6.4	1.3	-3.8	3.5
104	104	I	100	19.6	19.5	20.8	14.4	15.9	8.7	0	16.9	21.1	100	100	100	100	100	45.3	24.8	24	15.8	22.8
105	105	R	40.2	18.7	17	15.4	12.3	11.6	12.1	14.1	10.8	9.5	35	35.1	36.5	33.4	0	18.4	17.1	16.3	12.4	14.5
106	106	Q	59	13.1	10.9	11.5	6.7	9.2	19.6	27	18	-1.2	43.6	91.6	58.5	9.5	13.4	19.2	11.8	15.7	9	0
107	107	L	100	26.1	22.7	26.3	22.5	21.2	44.7	81	0	25.9	49.4	100	100	21.1	100	41.7	26.7	31.2	24.2	21
108	108	P	0	8.2	10.2	9.8	19.6	5.4	25.9	38.2	100	100	100	100	100	100	100	100	42.6	18.6	12	33.5
109	109	N	100	23.6	14.8	18	10.4	14.8	7.9	14.3	21	35.5	25.4	100	23.4	30.9	64.3	55.4	30.7	18	0	25.6
110	110	L	100	19.1	16.6	16	11.8	10.8	9.3	28.1	0	6	7.2	15.6	8.6	12.7	4.4	14.6	17.9	19.6	15	13
111	111	L	100	30.9	22.4	27.4	26.6	22.1	36	27.3	0	17.5	33.9	100	72	23.7	91.3	54	26.4	28.3	20.7	19.4
112	112	R	100	14.5	11.6	10.8	12.5	9.1	15.4	9.4	9.9	8.7	43.6	83.2	53.2	36.6	0	19	18	23.1	15	12.9
113	113	G	100	0	24.8	15.5	34.3	18.8	53.5	95.1	100	92.5	100	100	100	65.2	100	100	88.7	39	30.8	99.9
114	114	Y	50	22.6	17.2	18.9	21.1	13.6	60.3	62.1	23	13	4.9	21.8	0	13.2	18	19.6	29	24.5	16.4	23.2
115	115	E	76.4	2.6	-2.7	-0.2	-5.1	-5.4	7	10.4	5.1	-2.1	8.6	5.6	14.2	6.9	-0.6	5.7	0	6.4	2	-1
116	116	K	100	7.3	3.9	1.5	-3	2.1	-3.8	-2	-0.4	0.9	7	8	8.3	3.4	-0.6	0	3.1	6.8	5	3.5
117	117	I	50.1	19.8	11.2	14.7	9.4	11.9	6.4	0	6.3	6	100	100	52.9	34.4	47.2	37.8	23.2	22.9	12.6	15.1
118	118	R	73.4	14.5	15.1	11.3	8.2	11.6	9.1	9	10.2	9.3	12.6	12.5	12.9	15.7	0	11	15.4	18.3	14.2	14.2
119	119	L	27.8	22.7	18.1	18.4	12.1	16.4	12.5	8.5	0	3.2	42.8	44.9	43.8	32.4	21.1	20.6	18.4	25.2	18.5	13.9
120	120	S	43.5	8.7	5.1	0	0.3	-0.9	-4.2	4.4	24	5.3	59.8	51.3	64.8	22.4	10.3	10.7	16.3	11.4	3.8	16.3
121	121	T	15.7	5.7	9	3.4	0	5.6	2.4	3.7	2	4.9	7.3	7.7	6.1	6.5	3.6	3.4	6.8	6.1	4.6	5.3
122	122	Q	38.6	2.7	2.8	-0.2	-2.7	0.3	-4.5	-3.7	-2.9	-1.3	2.9	3.7	3	5.4	-1	0.1	4.1	5.5	1.5	0
123	123	N	7.3	6	3.1	2.9	1.7	0	-0.4	2	3.1	3.7	10.5	13.5	10.1	10.3	2.2	5.1	7.5	5.4	0	3.9
124	124	V	52.5	19.8	10.3	12.4	5.8	9.5	0	32.4	50.1	80.5	70.4	67.2	65	53.3	66.8	65.6	40.1	25.4	17.5	39.7
125	125	I	100	13.5	4.6	8.2	2.8	6.1	2.7	0	-4.1	0.9	9.1	4	13.5	6.7	6	6.7	9.4	14.6	7.2	5.2
126	126	N	10.7	8.4	3.5	4.2	-1	3.1	-1.7	-1.9	0.3	2.9	7.4	4.7	8.5	7.2	2.9	3.3	6.7	4.8	0	2.5
127	127	A	33.8	10.6	4.5	6.9	6.2	0	18	35.1	40.9	37	37.8	41	35.1	53.8	41.3	58.1	39.7	20.9	28.7	32.2
128	128	E	17.9	0.9	2.1	-0.5	-3.6	-5.3	-4.4	-3.5	2.1	-0.9	5.3	4.1	3.6	6.1	-1.2	-2.3	0	7.6	2.7	0.4
129	129	K	51.7	4.3	4.8	3.8	-0.2	2.1	1.1	2.1	-1.7	0.9	4.9	7.1	4.6	6.2	1.2	0	5.5	6.1	1.8	1.8
130	130	A	57.9	9.9	14.6	8.3	28.1	0	30.9	33.9	33.8	20.9	55.9	87.9	50	46.5	42	34.7	38.4	37.8	32.7	28.4
131	131	P	0	4	4.7	1.3	1.8	-2.8	2.4	6.5	-1.3	-1.9	3.7	-1.7	4.5	4.6	0	2.2	5.6	3.4	1.8	2.9
132	132	G	100	0	55.4	38.4	83.5	48.4	100	100	100	100	100	100	100	100	100	100	58.4	55	59.5	67.1
133	133	G	100	0	15.9	10.2	11.8	13.9	32.8	34.1	9.8	13.3	15.4	18.2	17	16.5	11.9	13.1	17.5	15.7	13.6	12.5
134	134	P	0	-0.4	3.1	-0.6	0.5	-3.4	0.8	4.2	-6.4	-3	2.9	4.9	3	4.6	-2.3	-1.4	0.9	0	-0.4	1.6
135	135	Y	62.5	25.6	16.7	21.6	14.8	15	9.5	28.5	27.7	9.4	2.5	34.1	0	13.4	15.7	19.4	28.7	26.5	18.4	13
136	136	R	100	2.1	5.9	1.4	1.3	-1.5	-0.2	0.9	2.4	1.6	3.3	3.6	3.4	6.3	0	0.8	4.1	8.6	7.4	4.1
137	137	L	16.5	10.9	5.2	7.1	0.6	6.2	-3	-2.5	0	1.4	9.9	4	13	8.7	1.4	2.8	7.7	7.6	2.4	5.1
138	138	G	96.7	0	3.5	3	9.2	-2.1	32.6	37.6	6.4	-6.8	25.1	27	19.9	15.7	5.2	2.9	3.6	9.2	4.7	-0.1
139	139	T	15.3	5.9	5.4	2.6	0	1.9	-3.2	4.7	-1.8	2.5	4	4.5	4.1	6	1.4	1.3	7	7.5	4.7	3.9
140	140	S	71.4	10.9	4.9	0	-5.9	2	6.1	9.5	100	11.9	100	81.5	75.6	100	20.7	18.4	21.5	14.3	6.1	18.7
141	141	G	4.4	0	1.9	-2.2	-3.7	-3.4	4.2	9.9	-6.7	-3.5	-0.5	4.3	-0.7	2.3	-4.1	-3.6	0.6	0.2	-2.3	-1.6
142	142	S	85.1	9.3	13.3	0	11.1	-1.4	20.2	27.4	100	97.4	100	100	100	100	100	100	72.3	27	13.7	30.4
143	143	C
144	144	P	0	0.5	2.2	-1.7	-0.7	-3.7	0.3	2.2	2.2	0.3	2.7	0.9	2.9	3.2	-0.3	1.4	5.3	3	1.7	4
145	145	N	41.4	-0.8	-2.3	-2.2	1.8	-4.9	2.6	4.5	-0.7	-1.3	6.6	4.9	7.1	1.6	-0.3	0	5.2	3	0	3.6
146	146	A	39.7	4.6	4.1	0.9	-0.6	0	-0.9	1.1	-3.5	-1.3	5.5	4.1	5.4	6.8	-0.8	-1.1	3.5	2.8	-0.8	1.6
147	147	T	41.5	5.1	7.1	3.6	0	4.6	-0.7	0.4	1.2	3.2	3.2	3.7	3.2	4.5	2.1	2.6	6.2	6.4	2.3	3.7
148	148	S	38.5	5.6	8	0	2.8	1.9	7.6	12.4	2.1	3.2	7.2	9.5	7.8	8.1	4.9	5.3	9.2	9.8	6.7	6.2
149	149	R	5.9	2	5.2	-0.9	-1.8	0.9	0.3	1.8	-1.2	0.8	5.5	5.4	5.2	5.2	0	-0.1	3.3	2.2	1	1.1
150	150	S	54.6	3	1.6	0	-0.8	-2.3	-1.8	2	0.8	-1.4	1.3	4.9	1.6	2	-0.5	0.9	5.1	7.8	1.7	2.3
151	151	G	100	0	22.9	5.6	32.9	6.8	51.5	61.3	45.6	32.2	51.9	29.6	40.5	24.1	21.2	30.3	35.6	8.5	5.7	37.1
152	152	F	85	12.7	12.8	11.9	8.3	11.1	13.3	10.1	8.1	5.2	0	-7.5	2.9	12.4	12.6	16.8	16.3	14.6	6.1	6.8
153	153	F	34.1	23.2	16.9	18.4	20	13.4	20.6	36.3	3.5	8.2	0	15.4	3.1	13.1	17.9	19.7	21.7	20.3	14.4	14
154	154	A	100	7.7	7.7	4.8	7	0	11.4	11.2	4.8	4.2	5.1	4.2	5	7.1	7.9	7	9.3	12.8	8.8	7.5
155	155	T	79.8	11.2	3.2	8.3	0	4.4	35.7	60.7	19.1	21.3	100	100	100	31.1	93.9	46.5	27.6	16.2	7.8	31.9
156	156	M	100	25	18.1	22.6	18.3	17.2	23	20.5	3.3	0	75.3	100	100	45.5	25.8	19.4	22.9	30.1	20.8	13.7
157	157	A	100	10	61.5	9.1	62.3	0	98.6	100	100	100	100	100	100	100	90.4	100	95.4	62.7	61.8	100
158	158	W	46.2	24.3	18	19.5	17.7	14.7	21.2	46.3	11.7	9	11.9	0	13.7	8.5	12.8	15.2	19.2	17.6	13.5	15.9
159	159	A	66.8	9.7	23	9	28.8	0	67.1	94	69.3	49.8	100	100	100	100	100	100	56.9	33.5	24.8	34.2
160	160	V	100	19.4	12.3	17.8	9.4	13.4	0	4	22.2	22.3	100	100	100	42.9	68	40.6	24.4	24.5	19.9	23.7
161	161	P	0	6	5.7	4.9	3.3	0	-2.7	7	13.4	1.9	100	55.5	100	81.5	9.8	19.5	14	11	8.5	6.9
162	162	K	35.7	3.3	2.4	0.8	0.8	-1.2	-3.8	-1	-2.1	-1	3.9	3.8	4.7	6	0.4	0	4.2	6.6	3.3	2.6
163	163	D	28	-2.1	0	-3.2	-4.8	-4	-6.1	-5.7	-6.8	-4.4	1.4	-0.7	1.6	1.5	-5.9	-4	0.1	0	-2.7	-2.9
164	163	N	2.9	-0.3	3.4	-3	-2.6	-1.4	-1.3	0	-2.3	-0.1	4.6	4.5	4.6	3.7	-1.3	-0.9	1.7	0.7	0	0.3
165	163	N	100	-2	6.4	4.2	6.8	3.4	7.1	10.6	2.1	3.6	3.8	5.5	4.2	3.7	3	2.4	6.5	4	0	3.6
166	164	K	10.1	1.5	-0.5	-0.6	-2.7	-5.6	-2.2	1.9	-3	-7.7	4.5	10.4	5.4	10.5	-5	0	4.8	10	1.5	-1.8
167	165	T	44	2.9	4.3	1.2	0	2.4	5.6	7.8	3.4	1.9	5.7	5.5	5.4	4.1	3	3.2	7.3	6.3	2.8	6
168	166	A	40.7	2.6	6.1	-1.1	0.9	0	9.6	12.9	5.6	4.6	6.9	5.7	5.6	4.9	2.1	3.3	8	7.4	4.4	5.8
169	167	T	42.4	14.6	4.8	9.4	0	5.7	3.1	7	18.1	11.8	28.2	27.8	32.1	18.6	15.2	12.2	18.4	18.1	13.2	17.2
170	168	N	10.8	4.8	4.4	2.1	0.1	0.8	-2.6	-0.6	3.8	1.1	5.3	7.1	4.5	4.2	1.6	8.6	6.5	5.7	0	1.6
171	169	P	0	7.3	9.2	11.7	12.9	8	36	75.3	11.9	12.1	28.8	30.8	66.6	15.9	18.3	22.2	14.1	14.5	10.5	12.5
172	170	L	100	10.3	4.2	6.6	4.1	3.2	2.1	20.1	0	0	10.8	4.3	11.2	6.1	2.2	1.6	9	11.8	1.7	2
173	171	T	39	13.4	4.4	9.1	0	4.6	8.3	11.6	9.1	25.2	75.3	100	100	27.1	38.8	33.8	20.2	18.1	9.6	21.4
174	172	V	94.2	16.5	13.1	11.9	5.2	9.5	0	2.3	14.4	9.9	98.3	58.7	100	75.5	16	20.1	18.9	21.9	16.2	7.5
175	173	E	9.9	3.9	3.4	3.4	1.3	1.2	2.2	2.6	-2.9	-2.6	15.7	35.5	12.1	15.8	-0.8	6.2	0	6.1	1.6	0.5
176	174	V	69.9	28.5	14.4	20.3	11.6	17.7	0	-0.3	20	56.6	88.4	100	100	54.9	100	89	27.8	25.5	16.6	18.9
177	175	P	0	4.7	6.7	2.8	1.7	1.6	0.2	-0.6	-1.4	0.9	4.8	3.4	5.4	5.6	1.8	2	5.6	5.7	3.6	4.3
178	176	H	8.6	6.4	-2	3	-1.6	-0.2	4.3	26	-1.9	-2.1	-0.4	35.3	11.8	0	11.7	21.7	12.6	7.3	-1.2	3
179	177	I	85.9	17.7	13.5	13.9	6.2	14.8	3.7	0	8.9	7	26.5	27.9	31.3	25.7	10.3	12.9	17.3	18.6	11.6	13.5
180	178	C
181	179	T	45.6	2.4	4.6	1	0	-1.6	5.8	13.1	-2.5	1.2	6.8	7.7	6.4	3.2	-2.1	-1.3	4	5	2.5	2.2
182	180	K	8.8	2.2	5	-0.7	-0.7	0.7	0.8	1.7	-0.5	-0.5	6.9	2.9	6.8	5.5	0.5	0	4.2	2.7	1.3	2.8
183	181	E	100	0.9	1.2	-3	-7.1	-1.3	3	0.8	-5.9	-2.7	1.7	1.7	1.8	1.4	-2.7	-3.4	0	0.6	-2.4	-1.2
184	182	E	100	14.2	5.2	8.6	14.1	3.1	41.7	40.4	27.5	0	15.6	52.2	14.6	7.5	8.7	12	0	18.8	10.8	-1.5
185	183	D	65.6	6.1	1.8	2	-1.6	-1.8	-5.9	2.1	52.6	20.1	100	100	100	33.8	16.6	13.8	14	0	3.2	7.8
186	184	Q	100	22.7	12.1	17.7	12.8	13.6	43.2	100	9.9	5.1	100	100	100	51.5	100	36.5	15.3	24.2	15.8	0
187	185	I	71.7	21.4	14	19	9.6	16.6	2.1	0	9.5	17	100	100	100	17	100	36.2	22.2	22.3	15.5	15.6
188	186	T	100	20	11	10.8	0	10	4.7	28.1	94.4	66.4	100	100	100	100	100	100	63.2	21.6	16	90.2
189	187	V	53.2	24	13	20.4	8.5	17.8	0	1.7	10.4	22.4	100	100	100	73.7	100	85.4	32.7	24	12	26.7
190	188	W	100	24.6	17.5	17.2	16.8	16	24.9	34.3	13.7	13.2	2.2	0	8.7	12.6	21.4	27.1	28.8	25.6	17.3	23.4
191	189	G	100	0	100	100	100	100	100	100	100	100	100	100	100	100	100	100	100	100	100	100
192	190	F	100	24	18.7	19.8	18.8	15.9	33.9	39.5	15.9	11.3	0	17.7	4.5	15.8	30.5	34.4	27.6	28.6	18.2	21.5
193	191	H	100	14.1	5.7	9	9.8	4.1	22.2	47.3	25.5	4.1	16.2	87.4	18.1	0	20.5	19.4	19.2	14.8	6.7	10.9
194	192	S	100	4.3	0.4	0	2.7	-2.1	6.9	28.4	52.4	19.4	100	100	100	36.6	100	56.7	18.4	6	1.3	12.6
195	193	D	100	-0.8	8.8	-1.9	9.4	-3.6	27.6	59.7	100	52.9	100	100	100	100	48.1	70.5	56.8	0	-10.4	59.1
196	194	D	100	-4.5	-2.3	-2.5	-4.8	-6.2	20.7	2.1	-4.9	-5.3	-4.4	-3.7	-2.6	0.8	-6.7	-6.4	0	0	-3.7	-3.2
197	195	K	100	1	3.9	1.9	2	-0.5	-0.8	-0.2	5	0.9	6.1	7.1	5.6	6	0.3	0	3.5	7.7	5.1	2.4
198	196	T	21.9	5.2	8.3	4.1	0	2.6	-0.4	-0.4	0.5	2.4	6.8	6.6	7	5.1	3.2	2.1	5.9	4.6	3	4.5
199	197	Q	31.2	3.1	3.7	2.4	0.4	-2.3	-2.2	-0.2	4.1	-2.7	2.9	1.6	3.7	3.8	-0.9	-0.9	3	3.8	-2.3	0
200	198	M	100	14.1	8.2	14.3	14.5	7.5	34.2	37.9	21.7	0	60.6	100	58.4	23.7	28.9	18.6	17	19.9	12.4	12.6
201	199	K	100	3.5	2.4	3	0.4	-1.8	-3.8	-4	-7	-3.9	3.9	2.2	3.7	5.1	0.3	0	4.3	5.8	0.6	1.9
202	200	N	76.5	3.8	3.2	1.7	-0.8	-0.5	-4	-5.8	-3.4	-1	2.8	-0.8	2.5	3.6	-3	-0.9	2.6	3.3	0	0.3
203	201	L	100	15.2	12.9	11.9	14	8.4	20.4	18.8	0	4.3	11.4	8.4	10.1	12	5	7.7	12.1	12.5	9.8	8.7
204	202	Y	100	27.1	21.8	24.5	17.3	23.4	23.4	53.6	24.1	18.8	7.6	61.2	0	18.6	33.5	37.3	31.5	30.7	23.1	24.5
205	203	G	100	0	49.3	43.4	56.6	30.7	100	92.7	79.1	51.1	62.6	61.8	57.4	57.2	55.7	51.3	57.4	54.6	45	55.3
206	204	D	15.4	4.1	-4.5	-3.8	-6.4	-4.4	-12.7	0	36.3	6.1	38.6	50.3	63.7	14.9	8.6	14.4	8.6	0	-5	0.6
207	205	S	4.8	-1.5	1	0	19.1	-2.7	12.7	28.9	15.7	2.9	3	1.1	1.4	0.9	8.2	10.9	3	1.6	-1.3	1.5
208	206	N	71	3.3	4.2	0.5	0.1	-0.1	17.6	22.6	6.1	1.9	7.5	5.9	8	4.8	-3.8	-0.1	6.3	5.5	0	1.7
209	207	P	0	8.9	2.9	5.9	3.5	1.2	3.3	29.6	34.7	5.5	15.8	70.6	18.5	11.8	4.6	13.8	12.1	17.3	6	6.4
210	208	Q	100	17.4	10.2	14	7.8	10.5	30.4	47.9	11.1	11.6	89	100	100	30.5	21.6	36.4	18.3	19	11.6	0
211	209	K	100	5.3	0.9	1.3	-4.9	0.1	5.3	-0.7	-2.3	-3.2	0.2	2.9	10.7	-1.3	-3.3	0	2.6	6.8	0.9	-2.5
212	210	F	100	28.7	20.5	23.2	17.9	19.1	14	32.1	14.5	11.9	0	58	5.1	13.6	37.8	33.6	32.2	29.6	20.5	20.2
213	211	T	100	14	4.9	7.1	0	5.8	12.4	21.6	10.5	0.8	65.2	33.5	73.7	13.3	14.4	16	19.3	15.3	8.7	9.3
214	212	S	59.4	3.5	9.5	0	10.5	-3.9	30	29.3	28.4	9.1	100	100	100	32.5	11.7	32.4	28.3	13.9	8.8	12.7
215	213	S	100	5.7	2.2	0	4.9	-1.4	4.5	3.3	10.5	1.4	39	61.8	53.5	22.6	6.8	10.9	14.4	13.1	9.2	10.2
216	214	A	87.8	9.5	17.9	3.5	12.5	0	18.7	34.5	28	16.5	10.4	12.3	16.2	14.2	16.5	32.4	39.7	26.8	15.2	36.9
217	215	N	74.9	4.2	2	6.8	4.5	3.5	6.4	5.1	-8.7	7.7	14.9	53.2	13.8	10.6	10.4	11.6	10.7	8.3	0	6
218	216	G	100	0	32.3	35.8	47.7	33.1	100	100	100	100	90	98.3	77	42.9	100	100	77.9	44.6	37.7	77.4
219	217	V	30.8	12	9.5	7.5	4	8.1	0	0.6	2.3	4.7	10.8	3.5	11.1	6.3	5.1	7.4	8.5	11.9	8.2	7.4
220	218	T	18	11.5	4.2	6.5	0	4.8	-3.1	-0.2	-0.4	2.3	36.3	44.1	51.4	13.4	21.1	18.9	14	13.1	7.8	0.4
221	219	T	53.9	5.5	3.6	1.4	0	0.6	2.1	9.7	-2.1	-2	1.1	-1.9	0.4	1.2	-1.3	4.5	7.8	8.2	1.6	2
222	220	H	39.1	9.4	4.1	4.6	-1.2	4.5	-1.3	21.1	7.4	-1.5	-1.5	24.4	0	0	15.5	12.2	17	13.6	5	7.2
223	221	Y	100	17.9	13.8	11.6	12.4	11	16.7	14.8	6	5	0.6	15	0	8	13.9	18.3	16.3	17.1	11.7	10.5
224	222	V	50.1	18.6	10.9	13.9	5.7	12.7	0	-2.3	5	6.4	76.4	100	91	29.1	35	18.2	17.6	22.7	14.9	8.7
225	223	S	100	10.2	13.5	0	23.7	3.5	57.4	100	63.2	58.5	100	100	100	100	91.6	73.3	45.8	23.3	17.4	37.8
226	224	Q	42.1	17.5	11.6	9.6	1.9	10.3	10.4	20.8	13.3	2	14.2	17.6	16.1	17.2	10.9	13.6	8.2	21.7	14.3	0
227	225	I	35.5	24.3	16.8	20.1	11.7	18.9	4.4	0	15.4	14.3	60.5	63.3	52.4	40.1	32.2	32.7	28.9	24.8	17.9	18.4
228	226	G	100	0	23.5	16.7	45.5	19.8	35.2	61.3	33	100	34.5	37.1	38	32.1	28.4	28	32.7	23.3	21.2	30.8
229	227	G	100	0	7.1	3.8	5.1	3.3	8.1	9.5	3.2	4	5.8	7.6	6.3	5.3	1.7	3.4	5.9	3.7	0.6	3.6
230	228	F	25.8	21.2	17.1	20.6	16.9	14.5	15.1	22.8	17.4	6.1	0	40	7.6	12.6	33.2	24.9	24.9	24.4	16.7	15.1
231	229	P	0	2.3	5.3	-0.3	3.1	2	5.3	5.7	5.1	3.8	10.4	10.3	10.6	6.5	2.2	4.4	9.8	8.5	0.8	5.9
232	230	D	1.6	-0.3	3.4	-2	-1.9	-2.5	-1	-0.3	-2.1	0.6	3.8	3.9	2.6	2.3	-1.1	-1.2	3	0	-0.2	1.2
233	231	Q	7.3	7.4	5.9	5.7	2.3	2.4	2.3	0.8	4.7	1.6	11.4	10.5	9.4	11.9	2.5	6.5	10.5	14.5	5.8	0
234	232	T	39.6	6.9	5.9	2.8	0	3.1	3	4.6	1.7	2.3	5.2	3.4	8.3	3.8	0.2	1.6	7.2	9.2	4.9	3.8
235	233	E	100	1.9	4.9	6.9	11.5	4.3	33.3	38.2	-4.9	-0.2	0.7	0.1	0.9	2.7	2.8	2.8	0	8.1	0.9	-3.9
236	234	D	62.5	-5.1	-9.5	-5	-6.7	-8.6	7.6	11.9	-1.5	1	-0.1	34.3	0.5	1.5	-0.7	7.4	9.7	0	-5	7.9
237	235	G	66	0	7	5.7	2.1	0	10.1	10.5	6.4	6.4	1.8	22.4	1.4	9.3	1.9	8.6	7	10.7	5.4	2
238	236	G	100	0	20.8	13.8	22.5	19.1	16.1	20.9	17.2	19.5	19.5	19.8	19.5	18.8	15.8	21.1	24.3	16.9	13.6	20.1
239	237	L	16.5	7.9	5.1	4.1	0.1	3.1	-2.8	-2	0	1	4.2	5.1	4.1	6.1	1.1	3.1	8.8	8.8	5.1	5.3
240	238	P	0	-0.5	1.4	-2.8	-5.1	-1.6	-4.7	-4.1	-3.7	-0.8	-0.8	-1.2	-0.8	1.1	-1.8	-2.1	0.7	1	-0.7	-0.1
241	239	Q	99.9	10.4	2.4	-0.4	0.8	0.2	0.8	5.9	9.5	0.9	19.7	7.4	16.6	6.1	-1.3	5.6	7.7	7	1	0
242	240	S	11.1	6.5	8.5	0	-2	4.1	4.2	4	10.3	3.8	8.3	8.4	7.9	7.2	4.7	4.3	7.8	6.2	3.4	4
243	241	G	100	0	100	47.2	100	34.9	100	100	100	100	100	100	100	100	100	100	100	100	100	100
244	242	R	35.7	16.3	11.2	11.6	9.6	7.4	21	82.6	13.8	4	9.5	66.4	16.5	12.5	0	17	20.1	21.5	14.7	14.6
245	243	I	100	25.3	14.2	19.5	11.9	15.9	4.5	0	67.6	18.1	100	100	100	100	67.1	48.6	24.3	30.9	26.7	19.2
246	244	V	100	20.4	15	14.6	8	13	0	9.5	23.9	8.7	100	68	88.3	53.1	26.4	23.5	19.1	22.8	17.4	12.9
247	245	V	77.4	26.4	13.2	19.5	10.1	16.1	0	8.7	41.9	42.9	100	100	100	91.5	100	72.6	21.7	25.7	16.9	16.2
248	246	D	100	1.9	3.6	-2.1	0.3	-4.5	14.9	12.4	35.3	3.8	100	100	100	37.1	66.4	29.2	17.8	0	2.9	36.4
249	247	Y	69.5	24.9	16.6	17.1	16	14	19.6	19.2	18.5	11.1	1.1	38.6	0	13.4	17	23.8	24.7	24.5	16.2	20.3
250	248	M	100	21.4	18.2	17.7	14.2	15.5	8.2	7.6	12.6	0	18.5	60	28.4	23.6	34.6	23.1	23.4	21.6	16.7	14.3
251	249	V	21	15.4	11.7	11.9	5.9	11.5	0	1.9	2.6	6.4	35.9	29.3	36.4	21.4	6	10.5	13.2	14.7	9.3	10.9
252	250	Q	100	14.8	6.4	10.9	13	6.9	17.6	9.7	-6	9	100	100	100	34.1	78.4	32.2	13.5	15.9	6	0
253	251	K	52.8	-3.5	0.3	0	1.9	-3.6	29.6	39.9	-3.9	-4.8	17.1	14.9	19.2	8.3	-3.2	0	4.2	0.6	-1.5	-0.7
254	252	P	0	1	3.2	1	1.6	-4.6	2.4	6.8	14.3	1	7.4	10	7.1	10.6	4.9	5.6	5.6	10.8	3.5	3.8
255	253	G	100	0	27	17.6	27.9	25.6	31.2	31.2	22.7	23.7	22.3	24	24.6	23	22.7	21.6	28.2	21.4	16.9	24.3
256	254	K	82.5	2.3	-4	-0.6	-6.6	-4.6	-16	-13.5	-7.2	-9.9	4.3	-4.7	8.4	-7.4	-2.3	0	5.9	4.8	-2.2	-0.3
257	255	T	13.2	10.1	7.1	7.5	0	6.1	-4	-1.8	5	4.6	7.9	6.8	8	8.3	5.5	5.6	12.2	11.8	7	9.7
258	256	G	100	0	100	31.4	100	9.9	100	100	100	100	100	100	100	100	100	100	100	100	100	100
259	257	T	38.4	11.4	3.6	6.7	0	3.8	-2.1	-0.4	6.5	3.2	28	53	36.2	21.4	6.6	10.2	13.5	16.4	9.5	8.2
260	258	I	100	31.3	18.9	24.9	14.4	23.5	5.6	0	3.9	25.8	83.8	100	100	46	45.9	43.8	25.7	30.1	21.5	19.8
261	259	V	100	20.4	12.1	14.9	7.2	12.3	0	1.2	35.9	10.9	16.1	25.9	17.3	14.8	19.9	20.1	28.2	21.2	14	16.4
262	260	Y	100	26	18.2	20.9	35.5	17.9	40.9	38.3	15.9	12.3	2.7	73.2	0	8.7	35.4	34.9	34.4	29.9	18.1	29.6
263	261	Q	100	9.7	8.3	10.6	11	8	49.1	78.6	29.9	5.7	100	65.4	100	59.1	6.5	10.5	11.8	19.2	5.9	0
264	262	R	100	12.4	7.6	11.4	12.6	7.5	53.2	100	11.5	7.7	52	37.1	55	9	0	13.2	13.8	15.5	6.3	7.6
265	263	G	100	0	67.2	29.6	100	46.4	100	100	100	100	100	100	100	100	100	100	100	97	97.7	100
266	264	I	40	20.1	8.5	14.1	11.3	9.3	0.2	0	84.9	6.5	100	100	100	38.3	100	41.9	20.2	24.4	18.4	10.2
267	265	L	100	27.7	16	25.4	26.7	18.5	68	64.7	0	19.8	91.4	100	100	39.6	100	78.3	26.9	29.4	19.1	20.3
268	266	L	88.7	27.1	18.7	23.2	19.3	19.2	23.5	17.2	0	14	61.3	100	100	24.6	59.1	36.5	24.3	25.9	18.7	19.7
269	267	P	0	10.9	9.6	8.3	7.9	2.8	30.5	51	100	100	100	100	100	100	100	100	24.5	35.8	23.1	24.4
270	268	Q	100	4.2	7.6	7.1	0	-0.5	30	77.9	-0.3	1.9	100	100	100	71.8	5.6	14.1	11.4	14.6	9.2	0
271	269	K	100	9.2	3.3	5.7	3.5	-0.3	20.9	67.6	-6.3	-3	0.3	3.6	2.8	3.9	-1.7	0	7.6	8.6	1.8	3.5
272	270	V	100	23.9	12.7	19.1	7.9	16.7	0	7.2	46	100	100	100	100	100	100	100	38.4	27.2	20.5	40.3
273	271	W	75.5	37.8	32.1	34.9	47.9	30.8	54.4	51.7	26.1	18.6	26.7	0	40.1	20.5	26.5	31.6	37.7	37.7	29.8	31.2
274	272	C
275	273	A	100	10.1	5.4	7.1	7.2	0	16	100	100	100	100	100	100	100	100	100	100	30.5	40.3	100
276	274	S	100	3	3.3	0	-1.6	-2.1	4.2	12.7	6.7	-4.7	14.7	13.9	13.2	11.3	-1.5	-0.6	5.9	10.6	2.6	2.4
277	275	G	100	0	42.8	31.9	79.5	34.4	75.5	68.6	73.7	38	34.8	38.5	36.5	35.3	35.9	34.6	40.3	38.4	32.8	38.1
278	276	R	31.8	9	5.9	4.1	2.1	4.3	1.3	2.5	2.3	3.7	5.8	5.7	5.9	7.5	0	3.8	8.9	11.1	6.7	3.5
279	277	S	100	7.8	18.3	0	24	-4.7	37.7	100	91.4	100	100	100	100	100	100	100	100	31.1	22.8	100
280	278	K	46.5	12.2	9.3	7.8	6.6	3.3	14.9	41.3	1	-1.5	9.8	6.4	9.3	9.2	0.3	0	9	11.1	5.3	0.3
281	279	V	32.3	19.8	10.7	13.3	5.9	12	0	18.6	14.8	7.1	100	100	52.4	42.4	17	22.4	21.3	22.8	15	17.8
282	280	I	100	28.2	20.2	22.9	13.7	19.9	6	0	12.6	21.5	65.8	100	100	36.1	100	62.9	32.1	32.5	23.4	24.2
283	281	K	100	3.9	1.8	2.6	0.6	0	-4.3	-1.5	-1.9	-0.7	1.8	-0.6	1.4	1.6	-3.2	0	3.6	6.1	1.5	1.7
284	282	G	100	0	100	100	100	75	100	100	100	100	100	100	100	100	100	100	100	100	100	100
285	283	S	38.5	4.3	2.7	0	-1.2	0.5	-0.2	0.9	0	-0.4	2.9	3.9	3	4.6	0	-0.1	6.1	7.4	3.7	2.8
286	284	L	28.9	21.2	16.2	18	10.9	17.4	10.4	9.4	0	5.3	19.3	21	20.1	21.7	14.5	20.2	20.1	20.7	17.1	11
287	285	P	0	-1.1	2.1	-1	-2.2	-0.6	-2.1	-1	-3.1	1	5.1	1.6	4.8	4.6	-1.3	-0.2	4.3	3.4	1.4	0.3
288	286	L	24.3	22.5	15.1	19.3	15.1	15.5	18	18.1	0	6.4	19.9	42.8	33	20.4	19.4	19.2	22.7	22	13.5	14.8
289	287	I	46.1	11.2	9.8	8.3	6.2	8.4	1.5	0	2.1	4.8	13.6	12.6	12.5	12.3	6.1	7.7	11.3	11	9.2	9.1
290	288	G	100	0	15.8	6.8	16.6	8	61.2	56.6	12.5	13.1	15.9	13.4	16	14.5	12	13.3	17.2	12.5	11.8	15.9
291	289	E	16.7	2.1	1.4	-2.1	-5.9	-1.8	-5.5	-5.2	-4.5	-5.1	-4.1	-6.5	-4.1	0.4	-4	-4.1	0	3.8	-0.4	-1
292	290	A	70.3	11.6	12.2	7.9	15.8	0	11.1	48	73.5	21.1	35.6	61.6	34.1	21.2	17.7	20.9	35.1	20.1	14.3	25.2
293	291	D	60.4	6	2.5	4.7	9.3	-1.2	19.9	72.1	0.8	0.8	3.1	9.6	4.8	0.8	6	6.2	7.2	0	1.7	5.1
294	292	C
295	293	L	100	28.4	19	23.9	25	20.1	25.1	19.1	0	22.4	100	100	100	43.4	77.7	46.7	25.1	28.5	20.9	14.6
296	294	H	100	19.9	9.6	13.6	6.1	9.3	4.5	47.9	39.9	16.3	41	100	59.9	0	49.9	31.5	28	16.9	6.7	22.3
297	295	E	76.5	4.2	0.2	5.4	1.5	-1.5	-6.7	1.8	9.7	1.5	15.1	17	13.8	16.3	4.6	7.7	0	12.6	9.5	1.2
298	296	K	75.4	8.5	5.4	7.9	3.1	3.8	10.3	11.5	12.1	4.4	10.5	17	10	9.6	1.5	0	9	12	7.2	2.5
299	297	Y	100	25	18.7	22.3	19.8	17.9	22.5	41.7	29	10.5	2.9	10.3	0	12.8	13.2	14.1	25.6	25.1	16.7	16.6
300	298	G	100	0	83.3	39.8	100	30.8	100	100	100	100	100	100	100	91.8	100	100	100	100	76	100
301	299	G	100	0	13	13	40.2	4.5	33.3	72.8	39.7	20.6	82.6	84.7	100	69.3	19.7	26.7	39.2	32.9	32.6	27.4
302	300	L	37.4	14	9.9	10.3	5.3	9.5	3.3	0.9	0	-1	12.3	10.2	11.5	11.2	12.5	10.2	14.1	16.6	10	7.5
303	301	N	15.8	2.4	3.5	1.1	-1.8	0.6	-1.5	-1.3	-2.8	0.7	-1.6	-1	1.2	3.2	-1	-0.5	2.6	6.4	0	2.8
304	302	K	38.6	12.3	5.3	7.1	2.5	4.8	3.5	4.4	-4.9	-2.6	4.1	3.9	7.1	5.4	-2.3	0	12.2	10.4	4.1	5.6
305	303	S	30.5	2.7	3.9	0	-4.1	1.4	-3.4	-2.4	-1.1	1.3	3.7	5.2	3.3	5.5	0.4	0.6	3.7	4.5	1.7	2.3
306	304	K	49.8	1.9	-0.3	1.6	-1.8	-3.3	-0.6	15	1.1	-2.3	3.1	10.1	2.7	2.9	-1.8	0	6	5.8	2.6	0.7
307	305	P	0	5.9	1.4	3.2	2.1	-1.2	3.9	1.2	25.9	4.9	61.9	100	100	18.2	17.9	17.3	11.1	14.7	8.6	6.4
308	306	Y	100	16.3	7.7	13.6	9.2	8.7	41	43.9	0.9	4.9	3.5	38.3	0	11	11.7	23.3	18.5	18.8	8.5	11.9
309	307	Y	100	20.8	13.9	16.2	15.6	13.6	13.6	15.2	20	11.1	10.7	28.2	0	15	18.3	23.8	21.6	26.8	17.5	17
310	308	T	100	12.8	5.9	10.8	0	9.8	7.3	12	16.4	15.1	27.8	25.4	37.1	19.6	19.5	20.7	22.8	18.7	13.8	20.6
311	309	G	100	0	100	54.3	100	58.9	100	100	100	100	100	100	100	100	100	100	100	100	100	100
312	310	E	15.9	2.5	-0.2	-0.7	-5.9	-1.2	-7.3	-7.3	-5.9	-3	1.1	2.3	1.4	2.7	-3.7	-1.6	0	1.2	-1	-4.5
313	311	H	2.7	5.5	0.7	1.2	0	-1.6	-3	-3	-6.2	-5.2	-0.9	1.7	5.5	0	-1.3	5.1	7.4	6.6	1	1.3
314	312	A	100	5.7	14.5	6.1	24.1	0	39.7	70	65.4	21.2	95.3	56.5	41.4	45.6	19.5	24.1	22	12.3	10.6	24.7
315	313	K	3.7	3.2	1.1	1.8	9.6	-3.5	31.6	69.4	-2.5	-4.4	11.8	15.7	13.7	7.2	-4.5	0	6.4	5.5	0.4	3.5
316	314	A	87.2	7.9	5.3	4.9	4.6	0	25.9	25.5	-3.3	-5.4	1.2	17.6	3.4	1.5	-1.5	5.8	9.8	15	1.1	-0.4
317	315	I	88.8	26.5	19.8	22.4	13.9	19.5	5.5	0	26.4	11.2	59.5	100	100	44.4	37.1	30.7	25.5	31.8	24	18.5
318	316	G	100	0	100	97.4	100	100	100	100	100	100	100	100	100	100	100	100	100	100	100	100
319	317	N	37.1	6.9	6.2	2.5	0.7	1.3	0	0.1	0.1	-0.7	5.3	5.6	5.4	4.6	1.2	0.7	3.5	2	0	1.4
320	318	C
321	319	P	0	7.6	14.4	6.8	16.7	1.4	56.8	80.1	35	10.1	100	100	100	100	28.9	25.2	25.9	36.5	39.3	18.1
322	320	I	63.8	24.3	17.5	19.7	12.3	17.6	7	0	8.7	10.1	46.2	100	65.9	24.8	20	25.6	24.3	23.5	18.2	17.5
323	321	W	37.4	22.8	16.3	18.5	21.1	15.2	16.6	15.7	39.1	13.8	7.7	0	8.3	10.7	17.8	28.2	26.5	23.2	18.2	20.8
324	322	V	100	26.4	14.4	21.8	10.3	18.1	0	33	59.8	100	100	100	100	100	100	100	56	30.8	21.1	54.4
325	323	K	51.8	5.2	4.1	1.4	-2.1	-0.1	4.2	3.1	-0.8	1.7	8.7	6.9	8.3	6.7	-0.4	0	5	7	5.2	1.7
326	324	T	62.8	7.4	7.1	3.4	0	4.7	0.3	2.7	1	1	3.6	5.4	3.9	4	0.2	0.1	4.8	9	4.6	3.6
327	325	P	0	-0.7	-0.5	-2	-3.4	-4	-5.1	-2.4	-0.1	-3.3	-1.6	0.7	0.8	3.1	-2.8	-2.1	-0.6	1.3	-2.2	-0.6
328	326	L	100	21.5	14.3	16.7	12.3	12.8	9.7	23	0	9.8	53.3	42.4	52.8	23.3	10.9	17.1	18.9	18.4	12.8	12.8
329	327	K	48.1	4	0.8	0.8	-1.2	-3.4	6.5	14.5	-4	-5.9	-1.8	4.1	-1	-0.4	-1.6	0	2.2	7.3	1.4	-1.8
330	328	L	100	29.8	20.3	23.6	18.5	21.6	17.4	13.8	0	27.6	56.9	100	100	37	100	47.8	26.6	27.9	20.3	22.1
331	329	A	100	14	0.3	5.8	0.6	0	11.7	40.5	100	100	100	100	100	43.1	100	100	49.2	15.8	10.3	56.7
332	330	N	100	11	4.9	7.2	10.9	1.1	28.3	35.7	9.3	3.2	1	2.8	0.2	4.5	4.2	10.3	14.7	6.3	0	9.6
333	331	G	100	0	100	85.7	100	76.5	100	100	100	100	100	100	100	100	100	100	100	100	100	100
334	332	T	25.3	14.6	8.2	9.1	0	8	-5.6	-0.5	27.7	12.4	86.2	100	100	25.6	18.2	40.2	17.8	20.2	10.8	10.9
335	333	K	100	5.8	3.9	1.7	3.4	0.1	-1.1	-4.4	1.1	-2	6.3	8.1	4.6	0.9	-1.8	0	5.2	9.5	4.5	0.6
336	334	Y	100	7.7	6	3.8	3.9	1.7	1.1	0.6	2.9	2.5	1.3	3.5	0	4.7	1.3	0.1	6.5	8.9	5.3	3.7
337	335	R	52.4	11.9	6.4	7.4	8.1	3.2	4.8	28.7	-3.5	0.7	0.9	10.2	2.6	4.8	0	5.2	11.6	12.4	6.2	5.5
338	336	P	0	3.8	5.4	2	0.3	1.3	-0.3	1.4	3	3.9	3.4	4.6	3.6	3.3	1.1	1.7	4.3	7.3	4.5	3.9
339	337	P	0	2.7	1	2.2	-1	-0.3	-2.3	3.2	8.2	2.2	0	2.6	0.8	6.1	2.9	3.5	10.4	10.7	5.3	5.8
340	338	A	100	10.6	1.6	4.6	0.6	0	5.2	9.7	27.9	1.8	4.6	5.3	8.4	8.6	5.7	5.6	10.9	12.2	7	3.4
341	339	K	100	3.6	4.7	1.7	-1.9	2	-2.2	-1.1	0	2	1.8	3.9	3	3.9	-1.3	0	4.6	8.9	3.8	3.1
342	340	L	31.4	7.2	8.7	6.7	4.3	5.8	20.9	14.8	0	-0.1	8.9	6.1	16.2	9.1	3.8	5.6	9.4	9	5.5	5.5
343	341	L	100	3.7	6.7	3.2	2.5	3.4	1.9	2.5	0	2.6	3.4	4.1	3.3	5.8	3	2.6	6	7.2	3.5	5.3
344	2	F	2.8	0.8	4.8	-2.1	3.6	-3.5	36.5	40.1	100	11.5	0	100	100	3.3	70.5	91.3	44.6	14.2	10	26.6
345	3	F	100	19.3	16.7	17.2	11.5	14.6	5.7	4.3	6.8	10.3	0	11.3	1.7	9.7	16.4	18.2	20.4	21.3	16.7	15.2
346	4	G	100	0	49.4	48.7	100	46.1	100	100	100	100	100	100	100	60.9	60.1	74	100	63.8	100	100
347	5	A	12.7	5.6	6.2	5.4	7.7	0	18.8	15.1	11.7	5.6	10	12.9	10.9	9.8	3.1	3.1	12.9	9.3	4.7	7.5
348	6	I	90	26.4	19.1	23.2	14.2	18.9	4.6	0	15.2	30.7	100	100	100	79.4	81.5	73.2	28.5	27.3	21.1	26.2
349	7	A	100	13.7	36	12	48	0	76.9	100	100	100	100	100	100	100	100	100	100	51.9	56.6	89.4
350	8	G	100	0	9.5	11.1	12.1	8.9	9.2	13	1.9	6.9	18	17.5	34.9	14.9	6.9	11.8	14.6	10.6	5.6	7.2
351	9	F	69.7	14	12	12.3	7.1	10.1	5.1	4.7	2.8	0.5	0	11.9	8.3	6.6	14.6	11	13.5	14.9	10.9	8.5
352	10	L	10.1	12.6	8.9	10.2	4.7	9.3	4.7	2.2	0	3.6	13.6	13.3	18.4	11.1	4.2	9.6	10.4	12	6.9	8.8
353	11	E	10.2	0	3.9	-1.7	-4.1	-0.7	-2	-2.8	-5.6	-7.7	0	0.3	1.1	2.9	-2.8	-2	0	1	-0.9	-2.2
354	12	G	31.4	0	3.6	5.9	5.6	0.6	28.4	83.4	-1.1	-4.3	4.7	5.6	5.9	6.6	-0.6	0.8	8.4	10.6	3.9	2.3
355	13	G	100	0	100	54.9	100	54	100	100	100	100	100	100	100	100	100	100	100	100	100	100
356	14	W	23.3	21	13.3	14.8	13.9	10.7	10.6	13.2	13.9	6.7	3.7	0	4.9	11.6	9.3	14.1	18.3	17.6	10.3	11.4
357	15	E	1.3	-0.9	-1.3	-4.7	-8.6	-3.4	-7.2	-4.5	-4.5	-4.2	2.3	-1	1.5	0.7	-5.9	-2.5	0	1.2	-0.6	-4
358	16	G	12.5	0	3.1	0.1	1.6	-2.7	2.1	2.8	-5.6	-3.8	2.9	1.6	2.5	3.6	-2.9	-2.6	2.7	2.2	-1.8	-1.3
359	17	M	60.6	24.9	17.5	23.9	20.1	17.5	27.6	25.1	14.4	0	38.2	100	45.3	46.3	23.6	28.4	32.6	28.6	19.4	21.7
360	18	I	31.1	5.4	4	2.7	-1.3	2.7	-0.5	0	-2.5	0.6	3.7	3.4	3.8	5.2	1.1	0.7	4.6	6.2	3.4	3.6
361	19	A	21.6	2.4	5.3	2.2	1.9	0	8.3	6.2	-1.4	-0.1	4.9	4.2	4.6	4.8	-0.7	-0.3	3.4	3.6	0.5	1
362	20	G	100	0	100	91.1	100	73.3	100	100	100	100	100	100	100	100	100	100	100	100	100	100
363	21	W	100	22.9	17.7	17.5	14.8	15.9	54.1	43.6	6.3	6.8	12.1	0	13	15.9	9.7	15.5	18.5	18.8	14.6	14
364	22	H	100	7.7	0.5	3.2	-1.8	0.6	11.9	10.1	-6.8	-3.8	-7.5	13.8	-1.3	0	17.5	11.1	11.3	12.5	3.6	0.1
365	23	G	100	0	100	90.4	100	99.1	100	100	100	100	100	100	100	100	100	100	100	100	100	100
366	24	Y	38.5	24.5	16.7	18.9	12.7	16	15.4	29.3	9	9.5	-2.5	27.2	0	10.6	11.2	24.2	24.7	24.5	15.8	14.1
367	25	T	100	17.4	6.8	8.4	0	7.9	-1.1	13.1	45.1	45.7	99	100	87.3	46.5	33.5	60.6	22.7	24.2	19.3	12.4
368	26	S	100	8.3	14.3	0	30.6	-4.6	38.1	100	100	100	100	100	100	100	100	100	100	38	34.8	100
369	27	H	60.4	14	8.4	9.7	5	8.8	-1	0.6	4.2	1.3	-4.4	6.7	7.6	0	9.2	13.9	16.1	14.3	7.7	9.2
370	28	G	100	0	77.8	35.4	100	30.9	100	50.1	100	71.7	57	58.3	71.4	65.4	74.2	64.7	87.6	76.5	55.4	100
371	29	A	4.7	1.9	5	-0.5	-0.6	0	0	0.7	-0.8	0.7	2.6	0	2.4	2.9	-0.1	-0.1	3.1	1.7	0.4	2.2
372	30	H	20.3	9	7.4	7.2	5.5	6.8	4.1	4.6	5.8	1.5	0.8	8.5	6.5	0	9.1	9	12	10.4	7.5	6.9
373	31	G	100	0	17.4	13.1	16.1	13.4	37.6	30.6	15.5	14.6	19.5	18.8	19.8	18.9	17.1	16	20.3	19.8	13.8	19.4
374	32	V	42.2	15.5	5.1	9.4	5.2	9.3	0	10.1	10.4	7.9	15.6	16.8	28.6	17.4	9.9	13.5	18.4	18.3	10.1	13.6
375	33	A	100	7.8	29.5	9.1	37	0	58.7	100	100	46.8	69.7	65.9	66.1	47	50	64	60.4	31.7	30.7	56.5
376	34	V	45.2	21.3	13.1	15.7	6.2	13.2	0	1.9	22.1	12	20.3	17.5	27.1	17.7	15.7	23	26.2	23.6	15.6	22
377	35	A	100	9.4	5.7	4.6	5.2	0	14.9	19.9	38	7.6	27.5	35.6	29.8	22	10.7	11.1	17.1	19.3	15	5.9
378	36	A	24.8	10.1	12	10.2	23.1	0	27.8	35.5	89.8	39.2	80.3	51.9	60.9	100	49.1	53.1	36.8	29.7	22.9	47.3
379	37	D	30	8.5	-2.8	2.5	-1.4	-2.1	4.1	41.6	30	42.1	64.6	63.5	100	58.8	77.1	80.3	16.6	0	0.6	13.8
380	38	L	10.8	7	9.6	3.6	2.3	5.4	5	3.5	0	1.8	7.1	5.4	7.9	7.8	4.1	4	7.6	8	5.3	5
381	39	K	22	4.2	5.7	3.4	-0.9	2.2	-2.5	0.7	-3.5	1.4	5	6.6	8.9	4.8	0.1	0	5.3	5.8	4.7	4
382	40	S	100	13.3	16.4	0	19.8	1.3	42.3	100	100	100	100	100	100	100	100	100	80.2	29.8	27.1	100
383	41	T	100	18.5	11.3	9.3	0	9.2	17.4	42.2	30	14.4	95.2	38.4	97.5	37.2	23.2	21.2	25.4	21.4	14.7	19.3
384	42	Q	100	5.5	5.5	3.2	0.8	0.3	1.8	-0.8	-1.1	0.9	2.2	-1.2	2.5	4.5	0.9	1.7	4.8	5	1.6	0
385	43	E	100	3.2	-4.8	0	4.2	-5.8	4.7	7.6	0.8	-5.1	59.1	16.3	74.9	19.4	-1.3	1.1	0	2.6	0.9	-2.9
386	44	A	100	9	8.5	6.5	27.3	0	27.9	24.3	45.3	0.9	30.7	100	84.2	8.9	30.3	28.5	18.3	15.1	12.1	12.2
387	45	I	100	14	8.1	11.8	8.8	7.3	2.6	0	3.8	3.6	11.6	10.7	11.1	14	2.9	4.3	11.4	16.4	12.5	6.7
388	46	N	100	5.9	4.5	3.2	0.5	0.8	-0.6	-3.1	-1.7	0.7	6.9	1.4	9.5	5.7	-2.4	-0.7	4.7	4.8	0	2.9
389	47	K	98.4	1.3	-2.1	-1.5	0.3	-5.5	12.7	15.3	-3	-13.8	7.1	24.1	9.9	7.9	-6.7	0	0.6	0.1	-4.8	-3.2
390	48	I	100	22.3	14.6	18.9	9.6	14.4	4	0	32	23.1	36	85.7	44.5	18.2	56.6	37.8	26	22.2	13.2	20.7
391	49	T	100	4.7	2.9	2.7	0	-0.7	-1	-4.1	-4.2	0.5	2.6	-0.7	2.5	4.7	-0.9	0.4	4.2	4.2	0.2	1.3
392	50	K	100	6.5	1.3	4.1	4.3	-2.6	1.4	-4	0.7	-1.5	-0.1	-2.1	0	0.4	0.5	0	4.1	5	-4.1	0.4
393	51	N	100	5.6	3.1	2.5	-5.4	-3.6	-4.5	-8.6	-6.6	-3.9	20	30.5	95.2	32.7	11.9	18.2	6.7	9.3	0	-1.7
394	52	L	100	13.4	13.3	11.7	10.6	7.2	13.7	24.9	0	5.2	4.1	5.6	4.6	8.8	3.9	5.8	10.6	14	10.7	8.5
395	53	N	80.7	3.4	3.2	1.2	-1.6	-0.8	-2.9	-5.3	-2	-2.3	2.5	4.1	3	4.3	0.1	-1.7	2.8	2.9	0	1.2
396	54	S	69.8	2.7	-2.4	0	-0.7	-5.8	-2.9	-2.5	-0.6	-9.4	30	11.7	17	19.4	3.7	9.7	5.7	5.8	1.2	-1.1
397	55	L	64.6	21.4	18.2	18.8	17	15.6	14.7	13.4	0	8	15.9	24.8	32.1	16.6	19.2	23.7	20.3	21.2	13.6	10.9
398	56	S	81.8	3.2	-1.2	0	-1.4	-0.9	-0.8	-3	2.4	-3.7	9	6.2	10.2	10.2	-2.7	-0.2	3.9	8	2.8	-1.4
399	57	E	64.6	-4.4	-1.8	-6.8	-3	-5.5	-1	-1	-6.3	-3.6	-3.9	-6.3	-3.4	-0.6	-2.8	-3.3	0	-2.1	-6.9	-2.7
400	58	L	30.1	15.3	9.5	11	7.5	9.6	4.1	1.6	0	0.1	9.8	4.3	10.5	11.1	7.1	11.7	13.6	14	9.3	6.4
401	59	E	18.1	2.5	2.5	-0.5	-4.9	0.4	-5.2	-4	-3.1	0.8	1.3	1.1	1.7	3.1	-1	-1.7	0	3.2	0.6	-0.3
402	60	V	29.1	16.4	9	14.6	6.1	12.1	0	3.9	6.8	17.3	39	58.5	47.4	23.3	23.3	31.3	19.7	20.3	12	13.7
403	61	K	62.6	1.3	2.2	-1.8	0.9	-3.3	1.9	6.9	5.3	1.4	4.6	7.8	3.8	2.2	0.9	0	4.8	5.1	-0.2	1.4
404	62	N	10.8	10.1	7.2	6.6	1.6	3.8	13.7	28.3	11.4	2.2	65.5	37.1	55.6	19	8.7	15	14.7	5.3	0	7.8
405	63	L	30.6	19.7	15.5	17.8	16.7	14.3	12.2	11	0	20.1	59.8	62.5	100	26.2	45.7	35.4	20.5	19.9	17.6	15.3
406	64	Q	15.6	0.1	-3.4	-3.2	-3.4	-5	20.5	26	1.8	-4.2	-5.8	-4.1	-7	-6.5	-3.8	-0.3	4.3	0.1	-3.2	0
407	65	R	91.2	12.7	6.2	9.4	10.9	4.6	9.6	4.7	5.5	-0.3	12.4	13.8	17.4	14.9	0	8.2	12.8	14.5	9.2	7.1
408	66	L	24	21.8	17.4	16.9	20.7	16.4	16.1	14.4	0	7.8	100	100	100	49.8	29.9	37.5	25.8	23.3	17.6	19.9
409	67	S	55.5	1	-0.8	0	-4.7	-4.4	11	-1.1	27.9	6.4	91.9	54.2	69.7	24.9	14	16.3	14.5	11.2	4.2	7.2
410	68	G	84.5	0	2.6	0.8	-2.4	-2.7	7.9	4.6	-10	-6.5	-0.3	0.6	0.9	0.6	-2.1	0.8	2.3	3.1	0	-4.8
411	69	A	28.2	11.6	15.2	7.3	13.4	0	27.4	72.8	66.4	100	100	100	100	100	100	100	91.5	29.2	33.1	100
412	70	M	68.4	18.9	12.5	15.7	10.4	11.4	9.6	31.3	0.5	0	54.4	100	100	34.2	14.5	22.8	20.1	19.3	12.2	7.4
413	71	D	-0.2	4.7	4.8	2.6	0.1	-0.5	-2.8	1.2	-5.1	-2.8	7.4	3.1	7.2	5.1	-0.9	3.6	1.5	0	-1.8	0.9
414	72	E	100	-11.4	-1.1	-1.9	3.6	-3.5	17.3	12.3	-8	-8	8.9	92.8	6.9	-6.3	36	5.4	0	0.1	-6	0.3
415	73	L	63.5	12	9.6	10.1	5.7	5.9	0.5	7.5	0	5.3	12.2	10.3	13	13.4	5.6	8.4	12.1	15.5	13.3	8.3
416	74	H	100	11.7	2.5	8.9	3.2	3.8	0.3	21.5	5.2	0.9	-2.2	-2.5	0.2	0	2.5	2.7	9.1	8.7	-1	4.8
417	75	N	23.8	4.5	5.5	4.7	2.3	1.2	-1.4	-3	-5.5	0.2	5.6	6.7	6.8	7.8	1.7	5.5	0.9	4.6	0	1
418	76	E	13.1	0.6	-5.3	-2.6	-5.5	-7.2	-8.9	2.4	22.5	4	12	13	8.5	6.7	-4.6	2.6	0	3.8	2	-0.9
419	77	I	53.3	20.3	16	17.6	8.9	13.9	3.6	0	1.8	16.1	38.7	100	56.2	24.2	25.2	29	22	20.6	15.5	17.8
420	78	L	100	17.2	13.9	16.9	15.6	12.8	10.9	6.2	0	5.8	19.4	19.8	19.8	17.7	14.8	16	18.3	17.9	11.7	14.1
421	79	E	100	9.7	7.8	8.3	3.2	3.3	7	1.6	3.3	0.4	5.5	10.3	7.3	9.6	4.2	8.7	0	9.4	5.8	2.9
422	80	L	100	24.4	20.3	21	17.9	15.9	27.8	26.6	0	25	62.8	100	100	32.1	100	43.5	26	25.2	19.1	17.8
423	81	D	100	5.4	0.3	2.8	-0.8	-4.5	12.5	62	5.7	-5.9	100	100	100	28.9	19.4	18.2	6.9	0	-0.1	11.9
424	82	E	100	0.5	1.6	-1.7	-4	-3.8	-2.5	-4.5	-3.5	-1.8	0.5	-2.1	0.8	0.8	-2.6	-2.2	0	-0.5	-3	-0.7
425	83	K	100	7.6	4.8	6.1	0.5	1.3	-4.1	-0.4	-5	-2.5	4.1	4.1	5.9	7.3	-0.4	0	6.1	7.4	4	3
426	84	V	100	15.3	10.1	13.3	7.8	9.9	0	17	0.2	3.2	44.7	100	60.7	31	32.1	30.6	20	18.8	14.2	16.7
427	85	D	100	2.7	-1.7	2.5	1.6	-4.9	9.7	10.8	21.6	13.3	100	100	100	82	15.3	19.6	22.6	0	4.5	22.6
428	86	D	100	-0.4	-1.4	-1.5	-6.4	-5.2	-8.8	-11.2	-7.4	-9.7	0.9	-0.1	1.8	0.9	-6.8	-4.7	-0.2	0	-3.6	-2.8
429	87	L	100	18.1	14.3	16.6	13.3	11.8	11.6	8	0	10.8	42.4	75.8	43.6	22.7	15.4	18.2	18.5	16.3	11.7	13.7
430	88	R	75.8	-4.1	-9	-8.3	-13.9	-12.3	-6.8	-6.4	-13.9	-14.4	-21.4	-7	-16.8	-13.3	0	-3.9	-5.7	-5	-9	-12.4
431	89	A	100	9.1	7.9	6.7	11.3	0	20.2	19.5	71.9	29.3	100	100	100	75.3	39.1	40.2	33.5	24.4	25.3	26.1
432	90	D	100	-1	-4.2	-3.1	-8.1	-7.4	-3.6	-1.4	-8.8	-11.3	32.2	68.3	38.1	11.9	11.1	13.4	-2	0	-4.2	-5.4
433	91	T	100	7.7	4.7	5.6	0	2.8	0.7	-6.6	6.2	1.9	100	100	100	19.8	27.8	18.4	15.4	10.2	4.7	4.7
434	92	I	100	15.7	12.6	12.2	5.6	8.9	1.1	0	6.9	3.1	51	75.7	45.4	16.3	18.2	18.5	14.5	15.7	13.6	6.4
435	93	S	100	4.8	12.8	0	8.6	-5.4	23.4	75.6	96.2	100	100	100	100	100	96.6	100	61.3	26.3	28.1	38.4
436	94	S	100	3.5	-0.3	0	1	-3.6	7.4	14.4	10.3	33.4	54.9	61.7	72.8	13.3	60.3	39.1	12.7	5.2	-0.2	8.4
437	95	Q	100	4.5	-0.2	1.7	-2.6	-1.4	-8.1	-10.2	-11.1	-12	2.6	22.2	5.5	1.9	4.5	3.1	5.4	6.3	-0.8	0
438	96	I	100	28	19	24.2	15.3	19	7.9	0	20.1	34.3	67.5	100	99.5	40.2	27.7	48.3	27.8	25.8	18.9	23.2
439	97	E	100	1.7	-1.9	-0.5	-3.3	-4.5	-5	-8	-4.1	-5.5	-2.5	-7.4	-0.5	1.5	-3.6	-5	0	3.2	0	-3.3
440	98	L	100	16.5	14.8	14.7	10	11.7	7.7	5.9	0	6.4	11.6	13.7	12.4	12.3	8.1	14.9	14.7	17.7	13.6	10.2
441	99	A	100	8.8	4.7	5	9.6	0	32	25.7	35.1	-2.1	12.3	0.1	15.6	9.2	3.3	8.8	12.2	13.5	10	5.1
442	100	V	100	22.5	10.4	17.6	9.6	13.5	0	9.7	10	29.7	100	64.9	100	58.9	34.1	43.6	25.5	23.3	13.7	26
443	101	L	100	14.1	12.6	13.3	6.8	9.2	12	7.6	0	8.2	13.1	8.9	16	15.9	8.7	11	13.7	16.1	12.1	11.7
444	102	L	100	14.8	12.3	12.5	11	9.7	7.2	1.8	0	3.6	11.2	6.2	14	12.1	5.9	13.2	12.9	13.7	9	9.1
445	103	S	100	7.6	15.7	0	28.8	-0.2	68.8	63.9	100	31.5	52.6	93.1	54.2	29.6	60.1	55.4	43.6	20.8	20.1	47.3
446	104	N	100	19.5	9.3	16.5	7.6	11	1.4	7.6	10.1	46.6	76.9	95.3	100	38.5	42.7	58.9	25.6	13.4	0	22.3
447	105	E	96.2	9.1	6.5	1.5	-4.2	1.1	4.5	37.8	-3.9	-0.7	16.4	4.6	17.2	6.1	1.4	6.5	0	10.4	4.2	4.3
448	106	G	100	0	1.1	-2.3	-4.5	-3.7	-5.4	-8.7	-5.9	-6.5	-4.3	-1	-1.3	-0.6	-5.1	-1.2	0	0.4	-2.9	-2.7
449	107	I	74.6	22.6	18.2	19.6	12.9	16.1	9	0	10	14.8	33.7	40.4	58.1	17	28.3	34.6	25.6	21.4	15.5	20.5
450	108	I	100	18.7	12.3	14.6	8.5	12.4	2.3	0	10.4	2.8	78	100	100	22.5	26.4	25	18.4	16	12.4	11.8
451	109	N	100	4.3	4.4	3.3	3.4	0	1.7	3.5	-0.3	0	12	11.9	15.9	8.5	-0.3	2.4	4.6	6.4	0	2.6
452	110	S	100	2.6	4.2	0	5.5	-2.6	5.9	14.6	23.5	11.5	7.7	13.7	9.6	3.1	13.2	13.6	22.2	3.8	3.5	14.5
453	111	E	51.3	5.5	3	4.6	4.2	0.7	9.5	8.3	-10.7	-9.7	0	0.3	4.4	3.1	2.1	11.1	0	5.3	0.7	-2.4
454	112	D	22.2	2.8	-0.1	-0.6	-4.7	-3	-6.5	-6.2	-2.4	-9.3	-3.9	-3.9	-4.2	0.7	0.3	0.9	2.5	0	-1.9	-2.3
455	113	E	41.8	3.2	1.2	-0.1	-1.6	-4.1	0.1	1.4	-7.1	-8.8	-3.4	-6.6	-1.2	-2.1	-6	-1.6	0	-0.6	-3.5	-2.8
456	114	H	100	8.7	2.5	6.3	3.5	1.1	5.5	4.8	9.3	-3	-2.6	13.7	3.3	0	22.6	15.8	12.6	8.2	3.7	10.1
457	115	L	100	18.6	13.5	14.1	14.3	11.9	25.3	16.4	0	2.5	65.7	44.2	95.1	44.6	18.8	17.9	18.4	16.8	11.6	12.5
458	116	L	100	16.2	11.4	14.4	14.1	9.7	15.1	10.4	0	2.5	19.2	51.7	24.2	18.2	14.2	13.5	14.6	14.9	9.3	9.5
459	117	A	100	14.3	37.9	13.2	43.4	0	100	100	100	100	100	100	100	100	100	100	100	79.1	88.1	100
460	118	L	100	22.3	14.8	18.9	18.1	12.8	34	38	0	11.8	92.2	100	100	47	100	38.4	22.5	21.4	14.8	19.1
461	119	E	100	3.6	-0.4	0.6	-2.5	-4.4	-3.2	-3.4	1.9	-4.8	30.9	64.6	48.7	6.9	5.1	8.6	0	7	3.6	-3
462	120	R	100	7.3	2.9	5.6	9	1.1	52.8	47.5	-5.4	-1.1	-0.9	0.2	0.6	2.3	0	3.2	9.5	5.7	0.7	3.6
463	121	K	100	7.5	7.4	4.8	8.2	-0.5	19.3	17	-2.6	1.3	4.1	3.2	5	7.1	2.8	0	10.3	10	1	2.6
464	122	L	100	26.1	20.6	23.5	31.9	18	25.6	30.6	0	31.6	100	100	100	56.3	77.3	47.7	26.3	28.1	22.1	19.9
465	123	K	100	5.4	3.5	3.7	3.6	-2.1	29.6	27.4	2.3	-4.8	3	-1.7	4.6	3.5	-3.5	0	4.4	8.6	4.1	1.2
466	124	K	100	6.8	1	3.9	-0.3	0.4	-3.4	10.2	-1.3	-2	3.9	8.2	8.5	5.2	-2.1	0	5	8.6	4.4	2.8
467	125	M	85.4	10.7	7.9	9.1	7.2	3.5	6.7	13.6	-5.8	0	6.3	6.2	6.8	8.3	8	7.4	11	10.3	6.4	7.3
468	126	L	100	27.5	21.2	24.7	19.6	21	15.6	21.2	0	8.2	76.3	100	100	36	88.7	39.5	24.7	25.9	18.8	17.4
469	127	G	100	0	100	80.7	100	84.8	100	100	100	100	100	100	100	100	100	100	100	100	100	100
470	128	P	0	6.7	7.5	3	5.3	3.3	1.4	1.6	3.2	3.3	8.9	4.8	10.3	9.8	0.8	1.9	7.6	10.4	6.4	4.9
471	129	S	47.1	4.5	1	0	2	-2.7	-2.9	-2.6	12.6	1.7	15.2	38.6	20.4	14.8	3.5	7	6.1	10.5	7.1	4.2
472	130	A	69.2	9.7	3.8	5.3	8.6	0	10	20	37	35.1	97.8	94.5	100	39.1	95.7	46.7	51.6	18.8	18.6	41
473	131	V	33.7	12.2	8.9	9.6	2.3	8.6	0	0.4	4.7	5.8	9.9	9.2	10.2	12	6	7.9	10.6	13.5	10.1	6.5
474	132	D	7.3	1.5	-3.7	-0.6	-2.4	-3.7	6.1	4	-0.3	-3	14.7	29.9	27.1	1.7	5.1	7	-0.8	0	-4.5	-4.3
475	133	I	81.1	23.7	14.6	19.4	12.4	13.8	2.9	0	10	34.2	100	100	100	38.7	58.6	57	24.8	23.3	15.5	22.5
476	134	G	100	0	100	38.7	88.4	33.9	100	100	100	100	100	100	100	100	100	100	100	100	100	100
477	135	N	35.2	8.4	3	5.6	3.5	2.9	-0.8	-2.4	21.4	-2.2	35.6	29.3	37	29.6	4.5	8.5	10.4	7.2	0	5.7
478	136	G	100	0	26.5	12.2	45.5	15	100	65.9	53.1	65.6	100	100	100	96.3	100	100	55.4	30.2	26.4	43.3
479	137	C
480	138	F	100	21.5	13.7	16.7	14.1	13.5	16.7	20.9	7.3	8.1	0	71.2	8.4	11.1	36	20.9	26.5	22.6	15.1	20.1
481	139	E	100	1.7	2.2	0	-2.4	-1.6	-5.7	-7.1	-6.6	-4.7	1.3	-0.8	0.4	3.9	-4.2	-4.2	0	2.1	-2.4	-2
482	140	T	56.7	12.5	7.5	9.6	0	8.2	3	14.8	16.2	48.9	100	100	100	86.5	97.7	92.1	24.6	20	12.9	20.1
483	141	K	16	3.5	3.4	2	2.6	0.8	4.1	4.2	-2.8	-0.9	5	2.5	5.3	4.7	-1.8	0	4.7	4.2	1.1	1.1
484	142	H	60.5	10.7	4.8	7.4	7.7	5.2	20.9	17.9	4.9	2.9	-6.9	17.8	2.9	0	22.1	28.2	18.1	12.9	6.2	14.7
485	143	K	4	3.2	5	1.4	-1.8	1.4	-2	-1.3	-1.9	-2.2	2.9	4.3	3.1	3.8	-1.2	0	4.1	5.9	2.3	3.2
486	144	C
487	145	N	4.4	2.2	6.5	4	1.4	4.6	7.2	8.3	14.2	6.7	11.8	10.6	12.5	10.5	7.6	8.1	11.2	4.5	0	9.1
488	146	Q	32.5	7.2	9	6.2	3.7	4.7	4.5	3.8	2.2	1.8	5.7	4.7	6.5	9.6	4.1	4.3	8.1	14.4	10.3	0
489	147	T	58.1	3.5	6.3	2.4	0	0.3	-1.4	-1.4	0.5	2.5	3.5	0.5	3.8	4.9	1.3	0.6	4.8	4	1.8	3.6
490	148	C
491	149	L	100	25.4	18.8	22.2	16.6	15.6	14.7	23.1	0	22.2	100	100	100	63	100	48.8	30.6	29	22.3	20.3
492	150	D	100	0.4	-0.4	0.5	-2.4	-5.5	-2	-6.6	-7.1	-3.6	1.4	-2.2	0.5	1.9	-4.7	-2.1	0.2	0	-5.5	-2.4
493	151	R	100	7	5.8	5.5	3	0.5	20.5	20.4	-1	-0.7	4.6	2	4.7	5.8	0	0.3	6.6	5.7	2.7	3.9
494	152	I	100	30.5	19.8	26.7	18	22.1	6.7	0	4.9	13.6	29.4	100	70.1	25	56.5	44.5	25.4	29.7	24.7	18.8
495	153	A	100	10.6	12.5	6.4	15.2	0	21	34.9	37	20.3	87.7	79.1	78.9	60.5	22.5	27.8	35.5	29.4	23.9	24
496	154	A	66.9	6.1	5.4	4.2	1.8	0	4	4.5	0.3	1.4	4.2	2.3	5.1	6.3	1.3	2.1	6.5	6.5	2.3	6
497	155	G	100	0	20.2	11.7	14.2	9	23.7	28.5	14.8	15.4	22.5	30.3	44.8	19.5	11.9	14.2	18	8.7	4	17.9
498	156	T	91.8	8.1	6.9	4.9	0	3.3	0.2	4.5	-1.5	4.1	7.3	4.9	5.4	6.9	1	2.1	5.9	6.8	3.8	3.4
499	157	F	81.3	22.7	16.8	18.1	20.9	13.3	18.2	16	22.5	11.4	0	21.3	6.6	10.3	35.1	21.7	21	21.9	16.7	14.3
500	158	N	53.7	8.2	2.4	2.8	1	2.6	1.1	2.2	-2.3	1.7	2.3	1.6	2.8	4.8	0.7	0.6	5.8	4.3	0	3.8
501	159	A	26.1	4.7	24.8	8.7	28.2	0	33.9	50.9	68.8	71.1	100	100	58.3	85.7	62.6	100	48	17.8	15.2	36.3
502	160	G	100	0	8.7	1.2	1.6	-3.5	8	7	-1.4	-1.9	5.1	4.3	5.5	5.7	0.1	0.8	4.3	4	2.2	1.1
503	161	E	22.5	-0.5	-0.2	-2.7	-4.4	-4.6	-1.9	-2.5	-6.3	-4	1.5	2.5	1.6	1	-2.2	-2.8	0	-0.6	-3.1	-2.1
504	162	F	37.4	12.1	9	10	6	7.4	8.4	14.8	7.4	2.2	0	0.3	0	4.9	4.8	4.9	9	10	6.4	6
505	163	S	100	-4.9	3	0	3.2	-0.3	5.1	7	-1.3	-0.1	1.9	3.5	1.9	1	-1.8	-1.6	2.5	0.8	-3.4	0.7
506	164	L	100	16.5	12.2	15.2	16.9	11.7	21	19.5	0	9.7	18.2	16.2	18.3	15.6	11	15.7	16.7	19	12.6	9.6
507	165	P	0	-0.5	5.6	1.1	1.9	-0.5	2.1	3.3	-1.3	-0.4	5.7	5.3	5.9	5.4	-0.7	-0.1	4.8	2.6	2	3.4
508	166	T	23.9	10.5	5.3	6.1	0	6.3	-1.4	-0.8	4.3	4.4	15.4	5.8	14	10.9	4	5	13.2	12.1	10.3	8.9
509	167	F	27.5	20.6	13.9	17.6	12.9	14.8	7.5	5.7	18.7	10.7	0	2.7	4	10.8	15.6	18.4	19.7	19.9	8.8	14.3
510	168	D	5.3	-2	0.9	-3.6	-4	-3.2	-4.2	-3.3	-5.8	-3.4	0.2	0.4	0.2	1.5	-5.2	-3.4	-0.7	0	-2.5	-2.4
511	169	S	9.8	2.7	5.6	0	-1	0.4	3.1	2.8	1.6	2.4	8.3	7.9	7	5.8	1.4	1.5	3.5	6.7	4.4	3.6
512	170	L	21	13.8	14.2	11.2	8.4	10.8	7.4	7.8	0	3.2	81.1	23.5	100	16.1	5.4	15.5	15.2	13.9	12.3	11
513	171	N	5	0.2	1.4	-1.2	-4.1	-1.7	-4	-3.8	-3	-1.5	3.2	2.7	3.4	1.4	-2.8	-1.4	2.2	2.4	0	-0.1

## Sheet: 4nrj
resid_rosetta	resid_ref	aa_wt	P	G	C	S	T	A	V	I	L	M	F	W	Y	H	R	K	E	D	N	Q
1	1	D	100	1.2	-3.4	-2.7	-4.5	-5.7	3	52.3	100	48.9	13.6	100	19.5	-0.2	37.3	58.6	28.7	0	5.4	23.8
2	2	R	100	13.3	7.4	8.4	1.7	6.6	35.4	27.1	20.9	-1.7	100	100	100	100	0	2.6	7	15.7	9.5	3.8
3	3	I	100	30.7	17.3	23.4	13.4	21.1	4.6	0	16.5	100	100	100	100	84.9	100	100	27.6	28	20.4	29.7
4	4	C
5	5	T	86.5	13.8	3.1	9.7	0	5.6	-5.5	17.6	45.3	62.6	100	100	100	37.1	100	100	30.5	19.9	13.1	29.3
6	6	G	100	0	9.9	5.6	14.7	-0.8	62.1	93.9	100	32.2	53.2	100	57.9	29.7	48.4	50.7	27.3	23.9	14.5	19
7	7	I	43.7	16.6	10	13.4	7.4	10.3	0	0	16.7	14.8	88.7	100	100	32.5	48.9	36.7	17.2	18.9	12.5	12.7
8	8	T	100	7.6	2.3	3.2	0	0	9.9	21.5	15	3.2	98.6	12.6	100	19.2	6.5	15.5	13.3	12.5	3.1	6.4
9	9	S	100	8.4	2.4	0	14.8	-2.4	21.9	76.8	55.4	17.9	97.8	83.6	81.5	34.4	25.2	37.4	79.6	16.3	17.1	34.4
10	10	S	100	2.5	1.1	0	-0.4	-1.8	4.1	0.5	-5.8	-2.6	3.9	5.8	6.5	6.1	-5.1	-0.2	3.9	2.6	0	-4
11	11	N	2.3	0.7	1.7	-1.8	0.8	-2	1.9	2	-1.9	0.6	1.9	0	1	2.6	-0.7	-0.5	3.6	1.2	0	2
12	12	S	84.7	2.2	-3.6	0	4.3	-7.1	17.6	100	100	56	98.7	79	100	47.9	100	100	92.4	29.7	18	100
13	13	P	0	1.4	3.3	-0.8	-2.8	-0.5	-3.1	-2.3	-3.5	-0.2	6.2	5.7	6.9	6.4	-0.4	-0.1	3.3	2.5	0.2	-1.7
14	14	H	90.8	5.4	1.1	2.9	4.7	-2.1	8.6	14.9	10.4	-0.7	-4.6	-5.4	-4.8	0	-0.2	-1.1	4.9	6.8	-0.2	0.6
15	15	V	30.9	14.5	12.2	10.6	4.5	9.9	0	1.4	8.8	8.2	11.8	10.4	10.7	12.9	9.4	7	14.5	18.2	12.5	13.7
16	16	V	65.8	26.5	13.9	19.3	11.1	15.7	0	8.5	30.3	46.6	84.9	100	95.7	31.2	100	92.4	40.6	31.9	23	55.1
17	17	K	6.8	9.6	8.7	5.4	3	4	3.5	4.2	-0.9	1.5	7.8	9	8.4	9.6	-1.4	0	7.4	10.8	5	5.8
18	18	T	100	15.9	4.7	7.3	0	7.3	33	7.6	14.1	30	100	100	100	80.7	94.6	85.4	26.1	18.9	10.2	31.9
19	19	A	55.9	7.2	0.4	2.6	-1.8	0	-6.4	-0.9	-3.3	-2.6	32.6	30.5	46.8	17.9	-0.4	8.2	8.5	10.2	3.8	2.7
20	20	T	100	10.7	10.3	7.5	0	8.3	14.9	22.3	2.1	4.9	8	4.8	12.8	8.2	13	10.3	13.4	14.2	5	10.4
21	21	Q	100	6.4	6.2	4.6	0.1	3.2	9.5	7	-3	-1.8	0.5	2.1	-2.7	-1.6	3.9	3.6	5.1	6.8	2.3	0
22	22	G	100	0	32	18.7	25.8	22.2	95.4	92.7	70.9	45	36.7	34.8	38.6	35.4	30.3	40.8	40.4	32.4	34.9	37.7
23	23	E	2.2	2.6	1.1	-0.7	-0.7	-2.2	4	2.8	-1	-0.7	13.5	11.4	18.8	12.1	-4.3	-2.3	0	6.3	2.1	-1.3
24	24	V	91.7	21.6	11.8	17	10.5	12.8	0	14.2	18.7	32.6	100	74.6	100	56	54.7	51.1	32.9	26.6	17.9	30.6
25	25	N	10.6	1.5	0	0.2	3.3	-4.2	36.7	45.9	-3.7	-5.7	-4.5	0.3	-3.6	0.5	-6.8	-4	1.8	4.6	0	-1
26	26	V	61.3	23.4	13.8	17.2	8.8	15.1	0	12.2	37	35.8	100	100	100	100	100	90	41.4	27.5	16.3	44
27	27	T	52.7	13.7	10.8	5.8	0	9.3	6.2	9.9	17.9	11.4	19.8	16.2	19.7	18.7	14	14.7	18.5	17.9	11.9	15.6
28	28	G	100	0	9.4	6.3	13.6	3.8	23.6	29.1	5.3	6.9	9.6	11	9.2	10.7	7.3	7.3	10.9	10.2	6.2	9.8
29	29	V	92.3	17.2	8.4	11.1	6.5	6.9	0	6.7	19	6.7	30.7	36.4	39	18.3	12.6	20.8	19.2	18.4	13.6	15.5
30	30	I	100	20.9	12.4	14.4	7.8	12.9	5.2	0	8	10	7.6	10.9	8.6	13.3	10	13.1	16.9	16.3	11.6	9.3
31	31	P	0	3	1.7	-1.3	-5.5	-1.2	-5.9	-4.1	-0.8	0.8	4	3.3	4.1	3.8	-1.2	-1.1	0.9	2.5	-0.6	0.8
32	32	L	100	27.5	19.4	24.5	16.4	20.7	33.4	64.2	0	8.2	100	100	100	50.2	86.8	35.1	24.9	26.7	18.9	18
33	33	T	77.8	16.1	1.4	8.2	0	1.8	9	9.5	27	30.4	53.6	39.5	56.2	37.6	24.1	41.5	35.8	23.7	13.7	28.5
34	34	T	80.4	9	4.4	2.8	0	3.7	-3	-2	-0.5	-1.7	0.4	4.5	3.1	3.3	0.4	2	7.4	9.3	5.4	4.7
35	35	T	23.6	9.1	5.4	5.8	0	4.8	2	2.5	1	2.6	4.3	5.2	5.9	7.1	3	2.5	7	7.4	3.6	3.9
36	36	P	0	6.3	3.2	4.4	5.5	0.9	5.4	6.1	8	0.8	-0.7	-2	0.4	3.5	0.7	6.7	8.2	8.3	2.2	2.1
37	37	T	11.9	0.8	5.4	2.1	0	2.5	-0.7	-0.1	-1	1.1	3.9	4.2	4	6.8	1.7	1	4.9	6	3.1	1.4
38	38	R	6.3	6.6	5.5	2.2	-0.5	1.1	-4.5	-4	0.8	2.4	6.5	4	5.7	4.3	0	0.2	5	6.8	3.1	4.2
39	39	S	48	-1.5	-0.4	0	-4.6	-3.6	-1.2	2.2	-6.1	-5.2	2.1	2.6	3.6	0.8	-1.8	-2.9	2.5	4.6	-0.2	-1.3
40	40	H	2.9	-1.1	-1	-3.8	-6	-5.6	-7.9	3.2	1.7	-7.5	-2.9	-4.3	-2.4	0	-3.8	-5.7	-0.2	-0.9	-3.5	-3.7
41	41	F	16.3	12.4	9.1	10.2	5.5	6.7	9.2	20.1	2.6	3	0	9.1	7.4	11.7	9.6	14.7	17.7	14.3	7.3	12.2
42	42	A	100	8.8	8.6	6.2	14.1	0	70	100	70.4	35.2	100	100	100	100	31	67.1	22.9	37.2	33.7	17.3
43	43	N	100	4.3	0.5	1.8	-4.2	-1.5	-8.7	-7.1	-5.6	-5.6	-4.9	-2.6	-4.2	1.1	-3.7	-2.1	2	4.3	0	-0.3
44	44	L	100	20.3	13	15.1	10.2	11.3	13.2	24.2	0	8.2	21.6	30.8	21.5	18.2	17	20.3	17	17.5	11.7	9.5
45	45	K	56.5	5.6	5	2.4	3.7	-0.1	0.4	1	4.5	1.8	9.8	9.6	8.2	6.6	0.3	0	7.6	8.4	5.7	5.4
46	46	G	100	0	15.2	9.8	13.5	9.8	23	19.2	15.2	13.2	20.2	17.1	18.3	15.8	13.3	14	16.8	11.6	8.1	13.5
47	47	T	16.1	10.5	1	4.3	0	3.3	-3.8	-3.2	1.2	1	4.4	6.5	3.5	4.7	1.1	3.2	7.9	10.3	4.3	4.2
48	48	Q	4.3	3.2	2.1	-0.2	-3.2	0.2	-3.3	-3.2	-3.5	-0.8	-0.9	0.6	-1.9	2.5	-0.2	-0.4	3.1	3	0.1	0
49	49	T	40.5	23.4	9.6	11.5	0	13.3	6	33.5	100	51.1	100	100	100	100	100	100	37.6	22.9	10.5	47.7
50	50	R	38	10.4	6.3	7.7	5.8	4.7	7	6.8	-5.1	-5.4	21.1	100	15.5	34.5	0	9.1	11.6	15.4	7.8	1.9
51	51	G	27.4	0	16.4	7.4	10.6	4.2	42.8	60.9	30.5	15.6	47.5	59.7	100	52.1	13.2	15.4	21.9	22.8	16.4	15.5
52	52	K	6.1	5	4	2	0	0	-2	-1.1	-4.9	-4.3	0.8	0.5	0.9	-2	-1	0	5.1	4.5	1.3	3.3
53	53	L	75	22.8	17.3	19.4	16.4	15.3	13.9	12.5	0	4.8	88.7	100	100	25.9	47.7	26	20.7	22.2	17	16
54	54	C
55	55	P	0	1.6	4.3	0.9	0.9	-0.4	-0.6	0.2	-2.8	-2.4	1.6	-2.5	2.2	5.3	-0.4	0	3.4	3.2	1.2	1.3
56	56	N	24.2	3.1	2.3	0.7	-1.8	0.9	-4.5	-3.9	-3.1	-3.6	2.4	0.1	1.4	3.3	-0.1	-0.6	3.3	2.8	0	-0.5
57	57	C
58	58	F	12.4	0.2	1.8	-1.9	-2.6	-2.2	-4.5	-3.3	-4.5	-2.3	0	0.3	0.2	2.2	-2.5	-2.6	1.2	1.8	-0.9	-0.3
59	59	N	100	0.5	5.9	2.7	5.8	3.1	7.2	9.8	1.6	2.8	3.7	5.5	3.9	3.4	1.4	1.3	5.8	3.4	0	2.8
60	60	C
61	61	T	87.7	13.8	11.3	4.4	0	8.3	19	18.3	16.1	7.3	16	22.5	15	14.5	8.7	7.2	13.6	16	10.6	9.4
62	62	D	14.4	6.8	-1.1	3.4	-1.8	-1.2	-4.2	-0.3	55.6	36.9	100	100	100	100	100	91	22.7	0	6	18.3
63	63	L	66.5	21.7	16.1	19	15.1	12.5	20.4	49.6	0	5.1	30.7	100	54.8	15.9	53.7	30.6	21.5	23.6	19.1	14.3
64	64	D	100	8.7	0	4.3	6.9	-0.7	77	100	94.2	100	100	100	100	64	100	100	23.6	0	-0.6	47.6
65	65	V	100	20.6	11.2	17.8	9.7	13.1	0	9.7	17.8	21.1	87.8	100	100	41.3	21.7	53.4	25.8	23.8	16.3	19.4
66	66	A	100	13.7	50.7	12.7	54.4	0	84.5	100	100	100	100	100	100	100	100	100	100	73.4	100	100
67	67	L	100	25.8	18.3	22.9	16.4	18	21.5	27.1	0	14.8	78	100	100	25.4	41.3	39.4	21	23.2	15.7	14.3
68	68	G	100	0	100	100	100	87.2	100	100	100	100	100	100	100	100	100	100	100	100	100	100
69	69	R	100	13.1	3.3	6.7	2.2	2.2	1.1	17.5	22.7	3.4	34.8	54.5	38.1	14.4	0	11	14.2	16.4	11.5	5.6
70	70	P	0	7.8	8.9	14.8	9.2	11.4	10.7	37.2	12.6	11.8	37.3	15.7	34.5	12.8	13.6	14.3	18.5	17.7	12	9.4
71	71	K	100	-4	2.3	0.6	0.6	4.5	5.1	5.2	2.4	0.8	9.6	16.1	15.2	21.8	0	0	7.2	6.2	0.7	1.9
72	72	C
73	73	M	28	8.4	6.7	5.5	1.8	5.4	-0.5	-2.6	0.3	0	8.1	8.3	7.5	9.2	3.7	4.6	8.6	9.6	8	6
74	74	G	100	0	38	27.3	32.5	23	71.1	100	53.4	41.1	59.5	47.8	50.4	36.4	44.5	43.9	52	27.3	20.7	39.5
75	75	N	4.4	3.2	0.6	-0.5	-4.5	-0.5	-4.2	-3.5	-4	-1.1	0.7	0	0.1	2.8	-2.8	-3.2	1.1	2.3	0	-0.5
76	76	I	39.8	21.6	12.2	15.1	11.2	14.2	2.4	0	4	14.9	22.1	9.7	21.5	18.7	20	27.8	20.8	18.3	10.8	15.7
77	77	P	0	3.4	3.1	0.6	0.2	0.2	-1.7	-1.4	-0.7	-1.7	3.1	3.9	3.9	3.6	-0.2	-0.1	5.3	4.9	3.6	3.1
78	78	S	7.8	6.1	8.9	0	3	0.4	3.2	5.6	11.4	6.2	10.4	9	9	10.1	3.2	4.5	9.9	10.5	6.1	6.5
79	79	A	100	10.7	6.8	2.1	13.4	0	28.6	83.1	89.6	26.4	36.7	100	40.6	18.6	32.4	53.2	89.3	20.4	12.3	67.5
80	80	K	12.5	5.1	6	3	1.4	1.3	4.6	5.8	0.9	2.6	7	10.1	9.6	8.8	0.4	0	4.5	8.8	4.5	3.2
81	81	V	100	16.1	6.1	8.1	5.4	5.4	0	29.6	18.8	34.7	100	100	100	38.1	57.6	63.9	34.4	22.2	12.1	50.9
82	82	S	100	6.5	16.8	0	17.6	-5.3	47.9	100	100	100	100	100	100	100	100	100	100	46.3	66.6	100
83	83	I	100	25.6	17.2	20.9	10.3	18.9	3.2	0	13.7	8.4	100	100	100	34.8	85.7	49.5	25.6	25.5	19.5	15
84	84	L	62	18.3	8.7	12.3	9.1	8.2	24.3	39.2	0	-0.3	47.2	27.1	53	22	9.7	17.6	13.8	12.3	6.5	8.7
85	85	H	10.6	3.3	0	-1.9	0.2	-3.1	-5.8	10.5	3	0.3	1.8	4.8	8.9	0	1.3	7.9	6.5	4.8	0.4	5
86	86	E	44.3	0.9	-2.6	-3.7	-1.2	-6.7	3.5	9.2	-8.6	-8.8	3.3	-0.6	3.6	1.1	-6.1	-3.8	0	3.2	-2	-3.6
87	87	V	8.8	5.7	6.4	0.9	-1.2	2.1	0	1.8	4.3	1.1	19.2	13.3	18.1	13.2	3.3	4.8	4.7	4	3.2	4.9
88	88	K	100	4.4	0.5	-1.9	-4.8	-1.6	0.3	1.9	-3.7	-1.2	11.1	12.4	11.4	4.4	-4.8	0	2.8	6.1	-3	-0.4
89	89	P	0	9.8	7.3	8.8	13.7	2.1	27.9	39.6	93.4	51	100	100	100	26.3	91.7	61.4	46.3	22.7	12	47.3
90	90	V	100	7.6	7.2	4.3	-0.6	5.2	0	1.4	8	6.4	10.5	14.1	10.5	8.8	3.5	4.1	9.6	15	8.1	6.9
91	91	T	91.2	13.6	8.9	6.9	0	8.6	22.4	59.1	76.5	17.1	100	100	100	89.6	71	64.2	44.1	16.4	8.2	48.1
92	92	S	100	3.7	5.9	0	0.9	0.6	8.1	7	2.7	2.6	7.8	8	7.6	8.4	2.3	2.9	7.3	2.8	0.2	5
93	93	G	100	0	100	100	100	100	100	100	100	100	100	100	100	100	100	100	100	100	100	100
94	94	C
95	95	Y	100	17.9	9.5	11.6	11.3	8.1	7.6	25.4	23.1	9	11.4	7.5	0	8.2	16.7	22	22.4	15.5	12	22
96	96	P	0	5.6	4.1	2.2	0.7	-3.1	4.6	33.9	100	57.4	62.7	100	62.3	46.5	58.1	81.2	24.8	15.2	15.2	15.3
97	97	I	48.9	20.7	13.7	17	8.9	13.6	4.4	0	12.3	13.1	100	100	100	63.2	47.6	31.2	21.7	27.4	20.3	15.8
98	98	M	70.3	19.2	11.6	14.3	14.9	10.3	21.1	20.5	2.8	0	76.5	42.7	48.3	42	17.8	23.5	16.5	16.9	9.9	12.2
99	99	H	56.3	12.8	7.8	11.7	11.2	5.7	38.8	36.7	4.2	6.4	17.1	93.1	28.4	0	49.5	24.5	16.1	15.1	10.4	9.4
100	100	D	19.6	2.8	3.5	0.8	-2	0.7	-2.1	2.6	9.5	-1.5	3.9	-0.1	4.2	7.7	-2.6	2.7	2.8	0	-4	-1.4
101	101	R	69.2	23.5	20.2	19.4	14.5	17.7	14.8	14.1	12.6	9.3	16.5	17.2	17.1	19.6	0	17.9	19.8	21.3	16.6	15.2
102	102	T	63.4	13.9	11.8	5.5	0	9.2	49.5	100	88.5	66.6	100	100	100	100	100	85.8	68.2	36.3	31.8	46.1
103	103	K	34.7	1	-0.4	-2.1	29.5	-2.8	17.5	9.2	62.7	-5.2	35	12.1	28.6	23.4	-7.7	0	8.3	3.6	-2	4.7
104	104	I	100	20.1	17.8	19.6	14.1	14.9	7	0	18.1	19.1	100	100	100	100	100	39.1	27.1	24.3	16.2	23
105	105	R	50.7	19.6	16.8	15.6	11.5	11.7	14	15.2	13.7	8.2	42.9	54.4	48	32.9	0	17.1	17.9	16.5	12.5	14.8
106	106	Q	65.9	15.5	12.3	13.1	7.8	10.7	16.8	31.7	12	1.7	34.6	100	72.1	8.5	19.3	21.3	13.1	17.5	10.1	0
107	107	L	100	28	21.9	26	21.8	21.1	45.3	83.8	0	36.6	75.1	100	100	23.6	100	51.4	26.2	31	24.2	22.5
108	108	P	0	8.3	6.8	7.9	16.2	3.1	26.5	45.6	100	100	100	100	100	100	100	100	43.1	16.6	10.1	34.3
109	109	N	100	23.2	13	17	9.6	13.2	8.6	15.5	27.1	34.4	23.6	100	23.6	29.4	67.1	61.2	31.6	17.6	0	26.2
110	110	L	100	18.8	16.5	16.2	12.9	10.7	11.3	35.6	0	6.1	3.8	9	5.5	11.6	7.9	13.4	18	19.7	15	11.9
111	111	L	100	29.8	21.2	26.2	27.7	20.7	42.3	33.3	0	7.4	39.6	100	86.5	23.8	77.8	41.5	24.9	27.2	19.9	18.3
112	112	R	100	13.2	9.7	8.9	12.2	7.1	17.3	9.3	8.6	7	49.5	57.4	100	29.5	0	19.4	16.5	21.6	13.1	11.6
113	113	G	100	0	42.8	32	59.6	37	89.3	100	100	100	100	100	100	99.8	100	100	100	60.6	59.2	100
114	114	Y	55.1	22.9	17	18	18.1	13	59.6	58.6	19.6	11.4	4.7	22.3	0	13.1	16.5	19.6	27.2	24.5	16.3	18.7
115	115	E	70.4	1.8	-3.1	-1.2	-6.4	-6.5	8.2	13.9	-3.2	-4.8	9.2	6.8	10.8	5.5	-2.5	-0.3	0	5.6	0.6	-3.3
116	116	N	100	10.1	6.6	4.5	-0.7	4.6	-1.2	0.7	1.2	2.4	8.1	10.7	9.7	5.1	1.7	3.8	8.1	10.9	0	6.5
117	117	I	59.6	25.7	15.1	20	11.7	19.3	1.2	0	9.2	36.5	100	100	100	80.2	82.1	76	24.8	26.5	18	22.1
118	118	R	64.4	12.6	12.3	10	6.6	8.8	7.6	7.3	8.7	9.2	11.1	11.3	10.9	12.5	0	9.4	13.2	15.7	11.7	10.8
119	119	L	24.9	20.5	17.7	16.5	13.2	14.7	12.1	6.9	0	8.3	23.3	24.6	21.4	28.4	15.3	20.4	19.9	25.5	18.6	15.6
120	120	S	55.5	11.2	8.3	0	2.4	0	1.4	6.1	60	3.7	84.8	53.8	88.9	35.3	12.9	17.1	19.5	13.6	6.2	15.4
121	121	T	15.6	6	8.6	2.1	0	5.1	3.4	3.7	1.8	5.6	8.6	8.5	7.2	7.1	4.3	4.4	7.2	7	3.7	5
122	122	S	52.3	3.3	3.4	0	-2	0.7	-3.7	-3.7	-2.9	-1.7	2.2	4.7	2.7	4.2	0	-0.3	3.5	5.1	1.4	0.2
123	123	N	10.1	8.1	4.8	5.6	1.7	1.5	1.4	2.5	6.1	5.8	15.7	15.6	14.5	11.4	3.2	7.4	9.2	7.6	0	7.1
124	124	V	45.8	21.9	11.1	13.7	12.1	10.8	0	24.6	87.2	89.7	100	100	82.5	80.9	100	100	43.4	26.3	21.6	38
125	125	I	100	20.6	10.7	14.6	6.6	12.2	8.3	0	1.4	10.9	24.3	16	25.3	20.8	16.5	18.6	19.7	20.3	13.9	13.8
126	126	N	17.5	7	1.6	3.4	-3.2	2.6	-3.9	-3.8	-3.6	1.2	6.5	6.8	7.2	7.7	-1.7	0.1	6	5.1	0	2.3
127	127	T	12.3	10.6	5.5	7	0	4.5	-1.3	1.6	10.2	8.2	2.5	-2.4	4	8	8	12.2	10.4	12.7	7.6	5.2
128	128	E	100	-1.5	1.4	-4	-5.8	-3.6	-1.1	-0.5	-5.2	-4.3	0.9	0	1	1.7	-4.1	-3.5	0	-0.8	-3	-2.7
129	129	T	37.6	6.4	6.2	4.7	0	4.1	0.7	2.4	0.5	3.5	6.2	8.1	7.1	7.1	1	2.3	6.9	9	4.6	4.5
130	130	A	62.5	10.7	22.6	7.4	22.4	0	21.5	31.2	43.8	49.6	56	100	64.5	62.9	35.2	51.7	44.3	27.3	19.6	35.9
131	131	P	0	3.1	1.9	0.8	-2.1	-3.7	0.4	5.4	0.9	-1.4	0.9	-1.5	1.5	3.7	-0.5	0.9	4	3.4	1.4	0.4
132	132	G	100	0	60.1	53.4	100	34.9	92.7	66.1	100	100	70.7	76	100	100	56.2	100	100	91	100	100
133	133	G	100	0	62.3	57.7	57.8	60.3	100	100	70.6	59.1	54.8	58.2	61.1	58.8	62.2	53.4	58.5	58.5	53	53.8
134	134	P	0	1.4	4.3	0.9	2	-1.2	-1.1	4.8	-2.4	0.1	3.7	2	4.4	5	0.2	-0.8	4.4	2.1	0.8	1.2
135	135	Y	38	19.2	11.8	14.7	7.7	11.2	0.5	5.1	9.1	6.7	0.3	7.8	0	10.5	17.2	17.7	21.5	21.8	10.1	10.9
136	136	K	100	5.3	4.8	2.3	-0.7	0.9	-3.4	-2.3	0.4	-0.4	3.6	5.1	4.2	6.1	-0.7	0	4	8.4	5.9	3.1
137	137	V	14.4	13.3	10.1	11.5	4.2	10	0	-1.2	2.8	6.6	12.5	7.6	14.5	11	2.4	4.9	11.5	14	6.6	6
138	138	G	100	0	45.4	34.6	86.3	27.5	63.3	92.7	63.4	62.8	64.2	54.5	73.6	74	62.5	62.5	64.8	44	48.3	57.3
139	139	T	19	3.9	5	2.5	0	1.1	-2.4	4.8	2.2	1.2	3.6	4.1	4.3	7.1	2.2	2.1	8.4	9.3	3.1	5.8
140	140	S	61.3	10.5	3.9	0	-7.3	1	5.9	9.7	61.8	17.4	100	84.5	79	100	25.7	23.6	23.3	15.6	7.6	20.8
141	141	G	15	0	7.9	6.3	9.3	4.7	10.7	10.1	9.2	2.2	7.1	7	7.2	9.7	1.4	1.8	6.8	10.4	4.2	3.8
142	142	S	100	9.8	14.8	0	33.3	-1.7	38.6	71.1	100	100	100	100	100	100	100	100	71.7	39.6	25.1	96.6
143	143	C
144	144	P	0	2.8	5.6	6.8	4.6	1.7	7.7	9	-4.7	4.1	2.6	5.2	4.3	6.8	1.3	1.3	6.1	7.7	3.8	3.1
145	145	N	100	7	7.5	7.1	3.8	7	4.6	5.1	16.8	4.8	45.7	19.4	37.7	23.5	5.8	8.9	11.7	8.5	0	9.4
146	146	V	24	4	5.5	0.1	-1.6	1.8	0	0.8	-0.3	0.2	4.6	2.9	5.6	5.5	1.1	0.9	5.2	5.3	2.6	3.3
147	147	T	81.2	6.4	6.5	3.1	0	4	3.1	3.6	1.2	3.7	3.1	4.8	3.5	4.3	1.7	2.7	7	5.7	1.6	4.6
148	148	N	100	-0.2	6.8	4.9	6.4	3.8	8.8	10.3	1.8	4.8	5.6	7.6	6.1	5.3	3.8	2.5	6.1	5.6	0	4.4
149	149	G	65.5	0	0.6	-1	-2.7	-3.5	-4.3	-3.4	-7.2	-2.5	-0.7	1.2	-0.4	0	-1.6	-3.7	1.3	1.5	-2.2	-4.1
150	150	N	-0.1	1.1	1.8	-1	-2.6	-4.4	-1.7	17.9	1.5	-3.7	2.5	-0.4	2.3	5.5	-1.5	-1.5	3.6	2.6	0	0.9
151	151	G	100	0	16.9	0.8	29	1.4	44.7	49.8	49.6	30.6	36.1	22.9	46	21	29.6	34.7	37.2	2	0.9	28.1
152	152	F	84.6	17.1	15.7	14.5	11.6	14.3	14.6	12.2	9.5	7.8	0	-1.9	5.7	13.2	11.2	19.5	19.5	16.3	9.5	9.7
153	153	F	35	21.4	16.4	17.1	24.1	13	39	52.9	10.7	7.4	0	15.4	2.1	9.9	23.1	26.4	21.4	20.5	13.7	12.6
154	154	N	100	5	1.2	1.4	-2.1	-1.5	-0.5	1.9	0.3	-2.1	0.5	-1.2	0.9	2	0.2	-0.5	3.6	3.2	0	1
155	155	T	64.5	14	4.5	7.7	0	6.5	32.5	83.6	27	34.4	100	100	100	31.7	100	60.2	37.9	17	9.2	40
156	156	M	100	28.5	19.2	24.4	16.8	18.8	21.3	33	11.8	0	100	100	100	73.3	22.4	21.1	27.3	35.5	26.5	17.4
157	157	A	100	9.1	29.5	4.4	29.8	0	34.4	100	100	57.7	100	100	80.5	100	44	57.3	70.4	27.7	26.1	68.3
158	158	W	39.3	28.5	20.3	23.2	25.4	18.4	38.9	100	15.5	10.7	16.5	0	16.4	12	15.3	19.4	23.1	21.3	16.2	18.3
159	159	V	62.9	13.8	6.3	9.6	7.1	4.1	0	31.9	27.7	14.4	100	100	100	100	100	81.1	23.4	19.9	12.2	10.3
160	160	I	100	25.1	15.8	21.7	12.5	17.8	2.3	0	9	18.9	100	57.8	100	50.1	12.8	20.1	17.4	25.4	16.7	16.1
161	161	P	0	9	26.8	11.7	24	0.5	42.5	100	100	100	100	100	100	100	100	100	59.3	32.2	32.8	50.6
162	162	K	36.4	3.2	1.8	1.9	-3.3	-1.1	5.5	11.4	-1.3	-1.8	17.4	8.5	14.9	9.6	0	0	6.1	6.4	2.8	2.7
163	163	D	5.3	-0.5	3.2	-1.5	-0.9	-2.2	-2.1	-1.8	-2.3	-1.5	0.4	-2.4	0.7	2.7	-0.5	-1.9	0.4	0	-0.6	-0.6
164	164	N	15.3	2.3	4.8	0.8	-1.8	1	-1.1	0.6	-1.2	1.6	4.9	2.1	4.6	4.3	-0.1	1.2	3.8	3	0	2.2
165	165	N	91.7	8.2	9.9	6.5	5.8	0.7	12.7	11	11.5	11.9	13.7	10.9	16.1	10.8	2.7	9.3	11.6	9.2	0	15.3
166	166	K	14.3	2.8	0.9	2	-2.7	-1.8	-0.7	-1.3	-11.6	-11.1	-0.9	-2.3	2.2	3	-2.8	0	4	6.5	0.2	-0.5
167	167	I	67	7.8	4.7	3.8	-1.5	3.4	-0.6	0	0.9	1.9	4.8	8.7	5.2	6.6	1.8	3	6.5	10.8	6	3.4
168	168	A	15.6	3.9	7.9	-0.3	-1	0	6.2	6.4	7.6	4.9	6.1	5.2	5.5	7.1	2.2	3.4	8.8	11.1	4.6	5
169	169	I	46.7	21.1	14.5	16	8.9	14.6	4.1	0	7.8	5	28	29.5	34.9	23.7	10.4	15.8	18.9	23.2	19.7	15.1
170	170	N	5.7	3.2	2.7	-0.2	-2.1	-0.7	-4.7	1	2.5	-2	1.7	0.1	1.5	2	-1.4	0.9	3.3	4.2	0	-1.5
171	171	P	0	6.5	11.1	13.1	14.4	9.6	32.6	100	5.9	9	36.4	73.5	51.1	19.8	16.5	28.6	18.2	17.4	14.4	15.1
172	172	V	100	17.5	12.2	14.3	9.6	11.3	0	27.1	7	9.1	11	16.9	11.1	14.6	9.9	9.6	16.8	18.8	13.2	9.9
173	173	T	35.8	14	3.2	9	0	4.8	8.2	13.7	6.1	31.3	93.5	100	100	35.3	27.1	28.7	19.8	15.6	8	16.4
174	174	V	100	15.2	10.5	11.1	7	7.4	0	8.7	29.9	7.8	31.2	31.9	32.4	24.2	10.8	11.1	20.2	18.8	12.9	9.2
175	175	E	10	5	0.8	1.2	-5.5	0.4	-8.9	-7.7	-4.5	-5.5	14.1	20.4	11.7	10	-2.8	-0.3	0	6.1	-1.5	-4
176	176	V	81.5	28.3	14.4	18.7	11.1	17.4	0	11.1	30.4	96.7	100	100	100	94.4	100	100	47.6	29.4	20.8	44.2
177	177	P	0	2.7	4.1	0.5	-0.7	-1.2	-1.1	-2.4	-4	-2.1	2.7	1.2	2.8	3.4	-0.8	-0.7	3.2	3.3	1.3	0
178	178	Y	58	18.2	10.8	14.7	12.7	11.4	23.3	39.4	11.8	7.2	-0.5	6.3	0	10.4	18	19.7	21.5	15	12	12.1
179	179	I	82.7	18	13.7	14.8	7	15.9	2.9	0	10.8	11.3	30	31.1	28.5	26.3	11.2	13.4	17.8	19.8	12.6	14.2
180	180	C
181	181	S	52.9	-3	3.3	0	2.1	-2.6	8	6.9	-1.2	0.5	6.2	4.9	5.6	4.5	-2.1	-1.5	2.3	3.4	1.3	-0.5
182	182	E	9.8	-0.1	1.6	-2.7	-4.5	-2.2	-2.9	-2	-3.2	-0.9	2.1	2.7	1	2	-2.6	-3.3	0	0.8	-1	-1
183	183	G	100	0	13.9	8.6	13.1	12.1	17	16.7	11	12.8	11.9	13.4	12.9	12.2	12.3	10.3	15.8	13.1	9.4	11.7
184	184	E	51	9.5	1.3	6.4	7.1	-0.8	16.2	29.4	4.3	-2.7	-2	3.3	-0.8	3.9	1.8	9.1	0	12.5	6.1	-2.9
185	185	D	52.7	5.2	-0.3	1.7	-5.5	-3.5	-11.5	-2.4	55.3	15.6	72.9	52.6	66.8	9.8	2.4	5.1	18.3	0	2.7	8.9
186	186	Q	100	24	13.7	19.2	15.9	15	55.3	100	10.6	16.5	100	100	100	44.4	100	46.8	17.2	24.5	16.4	0
187	187	I	71.8	24.1	14.3	20.2	9.9	17.8	1.9	0	12.4	12.8	100	100	100	19.1	100	41.9	24.9	23	16.3	23.8
188	188	T	100	17.6	11.6	11.2	0	8.6	5.4	33.9	72.7	64.1	100	100	100	100	100	100	68.2	22.7	18.2	93.2
189	189	V	53.2	25	13.3	20.5	9	18.4	0	2	15.1	28.9	100	100	100	100	100	100	36.9	25.4	12.1	34.4
190	190	W	100	25.8	18.2	18.6	17.8	17.1	30.2	37.5	15.5	14.2	5.5	0	10.1	13.6	22.4	27.5	29.6	26.3	17.9	24.6
191	191	G	100	0	100	100	100	100	100	100	100	100	100	100	100	100	100	100	100	100	100	100
192	192	F	100	23.6	18.2	19.4	18.1	14.6	37.3	44.1	16.9	12.1	0	16.5	4.2	15.4	31.8	34	27.2	28.8	17.7	21
193	193	H	100	19.7	10.1	14.8	15	9.8	34.4	39.4	25.4	13.9	24.8	100	26.8	0	28.1	25.6	28.4	20.3	12.7	18.3
194	194	S	100	4.4	-0.7	0	1.4	-2.7	6.5	28.3	54.2	20.3	97.5	100	100	33.6	100	60.3	18.4	8.8	0.5	10.1
195	195	D	100	1	9.2	-0.7	16.7	-4.7	35.9	86	100	52.7	100	100	100	100	40.5	82.7	45.8	0	-9.4	54.8
196	196	D	100	-1.2	-2.5	-3.6	-5.7	-3.2	-8.5	-7.3	-3.2	-3	-3.9	-4.3	-1.2	1.2	-5.5	-5.4	0.9	0	-5.4	-1.9
197	197	K	11.5	2.7	3.8	1.4	-1.3	-0.4	-3	-2.2	3.1	0.9	3.7	4	3.2	5.4	-0.2	0	3.6	5.7	4.8	2.3
198	198	T	44.2	5.5	8.7	4	0	2.7	0.3	0.6	1.7	4.9	9.8	9.8	8.7	8.4	3	2.6	6.5	5.8	3.5	5.4
199	199	Q	100	5.9	5.3	5.8	2.5	0.4	1.4	1.5	5.4	1.4	7.3	9.5	7.5	4.5	1.9	3.3	3.5	8.2	2	0
200	200	M	100	15.2	9.3	14.4	15.4	8	26.2	35.9	27.6	0	48.5	99.4	57	31.7	34.2	19	18	22.5	17.9	15.9
201	201	E	88.9	-1.1	-2.6	-2	-4.7	-5.9	-8.3	-9.6	-10.9	-6	0	-1.2	-0.1	1.4	-3.1	-3.7	0	2.1	-3	-2.1
202	202	R	69.2	7.5	5.6	5.2	2	1.9	-0.6	-2.9	-2.5	1.5	5.9	3.2	4.7	6.9	0	2.2	6	7.8	3.3	4.2
203	203	L	100	18.6	13.7	17	14	10.4	12	9.3	0	5.9	21.1	29.8	23.8	20.2	7.8	11.2	14.5	17.5	13.5	10.3
204	204	Y	100	28.9	23.1	28.2	20.6	24	26.6	51.3	25.7	17.9	7.7	52.4	0	17.2	36.7	35.7	31.2	30.5	22.4	22.6
205	205	G	100	0	43.2	32.9	60.2	29	85.6	87.3	75.3	42.5	49.4	47.5	48.5	54	46.9	60	54.7	40.6	32.9	66.5
206	206	D	36	3.7	-3.6	-2.1	-6.4	-3.3	-12.1	-3.1	8.9	4.8	47.7	70.6	41.7	18.1	6.7	20.2	6.5	0	-3.6	1
207	207	S	4.8	-2.4	2.6	0	11	-4.1	20.3	31.1	25.7	0.5	5.3	0.6	5.5	4.5	3.5	9.9	9.8	8.2	4.6	6
208	208	N	72	1.5	2.7	-0.2	-1.6	-1.9	13.8	19.1	4	-0.2	5.9	4.1	6.5	5.4	-5.2	-2	4.6	4.1	0	1.6
209	209	P	0	8.6	4.8	5.4	4.2	0.7	0.5	8.9	47.7	7.2	26.6	43.4	24.1	13.9	6.4	14.6	13.4	17.9	6.2	9.2
210	210	Q	100	16.8	9.7	13.3	7	9.7	32.5	50	12.1	8.8	100	100	100	29.9	24.1	35.8	18.5	18.8	11	0
211	211	K	100	6	0.5	1.6	-4	0.1	1.8	-0.5	-3.1	-3.6	1.3	5.2	16.3	0.4	-2.6	0	2.5	8.4	1.5	-0.1
212	212	F	100	28	19	22.9	16.7	18.9	13.1	29.8	12.1	11.4	0	69.1	5.7	13.3	34.9	33	31.4	28.5	19.4	19.9
213	213	T	100	15.2	6.7	7.9	0	7.4	31.6	34.6	16.8	3.1	77.5	44.9	79.2	15.8	20.1	18	19.6	16.8	8.9	9.6
214	214	S	73.8	6.1	10.6	0	13.7	-1.7	30.8	21.2	38.1	12.6	100	100	100	39.9	15.2	28.4	23.1	17.1	9.8	18.8
215	215	S	100	6.8	5.7	0	17.9	-0.4	16.4	21.3	18.2	9.7	44.3	50.4	51.1	24.5	14.9	20.4	21.5	22.3	21.1	14.7
216	216	A	100	8.4	6.9	2.4	5.9	0	8.8	17.7	28.8	12.8	10.9	16.9	11.2	15.7	22.8	32.5	35.7	25.4	12.7	32.1
217	217	N	68	1.9	2.1	5.8	4.4	2.4	8	7.5	-8.7	2.9	33.8	49.5	24.4	18.6	1.3	10.4	10.7	7.8	0	5.6
218	218	G	100	0	73.8	70.2	72.3	62	100	100	100	100	100	100	100	87.2	100	100	100	83.8	73.7	100
219	219	V	28.7	12.2	9.8	7.5	4.1	7.5	0	0.2	3	5.3	9.7	4.8	11	7.7	4	6.9	8.9	11	7.6	7.3
220	220	T	18.8	13.1	5.6	6.7	0	5.7	-1.1	1.8	6.7	7.9	100	68.4	88.2	42.6	30.3	27.7	17.1	15.3	10.7	1.7
221	221	T	71.5	8.2	6.4	3.2	0	2.9	4.3	14.8	0.7	-0.1	3.8	2.9	4.4	4.7	-0.6	6.5	8.6	9.5	3.7	3.2
222	222	H	54	11.5	5.4	5.2	1.8	6.1	2.3	7.6	5.8	4.9	0.2	25.1	7.5	0	16.8	13.2	15.7	13.4	5.1	7.6
223	223	Y	100	16.8	11.8	10.2	9.7	9.8	15.8	12.4	4.4	2.1	-0.3	25	0	7.1	11.7	16.9	15.1	15.8	10.1	6.6
224	224	V	64.4	19.5	10.7	14.2	6.5	13.2	0	-2.8	13.1	10.5	100	92.3	100	31.1	46.3	22.2	18.1	22.6	15.7	11.2
225	225	S	100	10.1	13.9	0	28.1	2.1	49.6	100	93.4	37.3	100	100	100	100	100	67.4	41.2	23.7	20.8	39.1
226	226	Q	41.2	18.3	11.9	11.3	3.6	10.8	20.9	27	16.7	4	13.5	18.2	16.8	18.3	11.7	13.6	9.9	22.6	14.9	0
227	227	I	30.4	22.5	14.4	18.3	10.6	17.5	4.1	0	14.8	14.9	37.9	31.1	84.2	32.5	23	24.5	25.3	21.7	13.8	17.8
228	228	G	100	0	14.2	8.8	19.2	9.2	24.3	25.9	38.1	22.3	25.3	22	21.7	18.6	16.4	20.1	24.7	12.7	12	21.6
229	229	G	100	0	7.6	3	6.2	3.9	7.4	9.6	4.1	4.9	6.1	7.5	6.3	5.3	1.9	4.6	7.7	5.2	1.6	5.2
230	230	F	27.3	20.4	16.2	19.3	15.3	14.2	11.4	20.3	19.1	6.3	0	31.6	7.4	11.6	26.9	24.7	24.6	23.4	15.6	16.4
231	231	P	0	2.3	4.3	-1.4	1.2	0.7	2.7	3.3	3	1.4	8.3	9.5	9.2	5.5	0.2	3.5	8.2	7	1	4.2
232	232	N	5.1	-0.6	4.3	-1.9	-1.5	-1.7	-0.5	0.2	-1.9	0.6	3.8	4.2	3.5	2.6	-0.8	-0.9	2.2	0.6	0	0.9
233	233	Q	12.9	6.6	4.6	6.5	2.6	1.7	2.8	1	7	3.3	10.3	11.4	10.1	10	3.3	6.5	9.8	13.4	5.5	0
234	234	T	39.5	8.3	6.7	3.6	0	3.3	2.3	3	2	2.9	8.1	5.9	8.4	4.7	0.2	1.8	7.8	10.2	5.2	4.7
235	235	E	83.3	3.4	4.6	7.5	12.2	3.5	37.7	41	-5.7	0.5	-0.1	-0.3	0.5	1.8	2.2	2.8	0	6.7	0.3	-3.5
236	236	D	91.8	-4.8	-8.9	-4.7	-6.2	-8.6	10.3	11	3.8	9.4	9.7	47	9.5	5.2	6.3	17.7	11.1	0	-0.6	13.4
237	237	E	45.9	4.1	5.5	-2.4	-1.1	-3.7	6.2	4.2	1.6	-1.4	-1.4	-1.4	-1.3	2	0.5	1.3	0	6.2	2.5	-5.5
238	238	G	100	0	24.7	14.9	25.2	29.9	27.2	30.3	23.6	23.5	28.8	21.7	24.7	22.4	23.8	23.7	27	20.1	15.8	27.2
239	239	L	20	10.8	8.2	6.5	2.5	4.8	-1.5	0.4	0	2.7	8	7.1	8.5	8.5	3.3	5.2	10.5	9.5	6.2	5.4
240	240	K	13.1	3.9	3.7	-0.3	-2.2	0.6	-1.9	-0.9	-1.1	1.3	2.6	1.7	1.8	3.4	0.2	0	2.8	3.5	1.6	1.7
241	241	Q	51.9	11.6	3.8	4.5	-0.5	3.7	5.2	9.9	10.4	2.6	40.7	9.3	40.3	7.8	6.8	6.4	10.1	13	3.2	0
242	242	S	13.5	7.9	10.3	0	-0.9	5.4	11.4	14.1	1.7	4.8	9.3	9.1	9	7.5	3.7	3.6	8.5	6.3	3.6	6.2
243	243	G	100	0	100	91	100	100	100	100	100	100	100	100	100	100	100	100	100	100	100	100
244	244	R	62.9	20.3	12.2	14.4	9.9	8.3	15.3	100	19.1	3.9	11.1	56.4	13.1	13.8	0	16.8	19.9	22.6	15.9	12.4
245	245	I	100	25.2	16.2	19.4	12.7	15.8	4.4	0	66.9	24.6	100	100	100	100	100	70.1	23.8	34.7	30.9	18
246	246	V	100	20.9	15.7	14.5	8.1	12.7	0	8.6	38.1	12.5	71	92.6	87.9	60.2	25.7	29.8	19.4	22.1	16.7	13.1
247	247	V	82.5	27.1	13.7	20.2	11	16.4	0	19.9	39.3	56.4	100	100	100	100	100	80.3	25.2	25.9	17.8	29.6
248	248	D	100	0.9	3.8	-4.1	0.5	-7.3	10.9	19.5	57.2	11.7	100	100	100	39.6	69.3	64.5	22.2	0	1.8	35.8
249	249	Y	54.5	22	15.9	15.8	14.7	12.7	19	21.9	22.1	13.2	2.5	42.8	0	15.1	18.1	25	23.8	23.4	16	24.3
250	250	M	100	22	18.3	14.9	12.5	14.5	11.3	14.4	12.7	0	100	100	100	45.7	26.4	26.5	24.2	23.4	16.1	16
251	251	V	14.4	14	10.3	12.6	7.1	11.8	0	2.7	5.1	3.1	40.7	37.3	41.2	20.7	7.6	11.3	14	14.5	9.2	9.8
252	252	Q	100	15.1	5.6	11.2	10.2	6.9	7.8	11.3	-7.5	1.5	100	100	100	39.8	89.5	25.4	13.9	16.7	5.6	0
253	253	K	33.4	-2.1	-0.2	-0.3	1.9	-4.1	29.6	26.3	-0.9	-5.5	4.4	8.4	6.8	-0.1	-2.8	0	3.2	1.8	-2.7	-1.9
254	254	P	0	4	0.3	2	-2.6	-0.9	-5.7	2.7	1.4	1.3	2.9	4.6	3.3	0.5	2.4	3.7	6.7	6.6	2.5	4.1
255	255	G	100	0	13.9	10.3	13.2	10.7	16.6	16.2	8.4	11.2	10.1	12.3	12.9	10.9	9.8	8.7	14.2	11.2	7.9	9.7
256	256	K	13.4	-2	-6.2	-4.4	-8.7	-8.1	-15.4	-13.6	-8	-11	6.7	-2.5	10.4	-7.6	-0.1	0	2.7	2.1	-4.5	-5
257	257	T	10.9	6.7	4.5	3.7	0	2.7	-0.6	1.1	4.7	3.9	4.6	8.2	6.1	4.9	1.6	4	11.3	9.4	3.6	6.3
258	258	G	100	0	100	30	89.2	10.8	100	100	100	100	100	100	100	100	100	100	100	100	100	100
259	259	T	39	12.1	4.1	7.1	0	4.3	-0.5	-1.2	8.3	4.3	29.4	64.4	30.5	22.5	5.9	12.2	16.4	18	11	10.1
260	260	I	100	32	19.2	25.2	15.1	23.3	6.3	0	4	25	68.4	100	100	35.9	52.6	47.3	24.7	28.9	21.3	19.5
261	261	V	100	18.6	10.4	13.2	5	10.3	0	0.9	43.7	7.7	25.7	34	28.5	15.3	18.9	17.6	34.3	21	14.1	12.4
262	262	Y	100	27.7	19.6	23.5	38.3	20	57.5	68.2	27.7	17.5	3	100	0	11.4	40.7	36.4	39.7	31.7	20.1	38.3
263	263	Q	100	10.4	8.4	12	12.8	8.5	51.6	67	46.9	5.2	100	100	100	100	6.1	14.7	11.8	20.8	8.3	0
264	264	R	100	13.3	6.3	11.2	9	7.3	85.3	62.2	5.4	6.5	65	100	91.8	15.1	0	18.7	13.9	15.7	4.7	5.4
265	265	G	100	0	67.8	39.6	100	52.1	100	100	100	100	100	100	100	100	100	100	100	90.8	100	100
266	266	I	43.4	19.2	7	12.9	10	7.8	-0.5	0	85.5	2.9	100	100	100	40.9	100	38.8	17.9	22.7	18.2	6.2
267	267	L	100	31.6	17.7	27.2	26.2	19.9	79.8	87.5	0	14.4	100	100	100	38	100	70.6	29.3	31.2	20.4	24.3
268	268	L	76.8	29.6	19.3	24.5	19.6	20.2	15.3	12.5	0	14.4	89.6	100	100	30.6	100	30.5	23.7	26.8	19.7	17.9
269	269	P	0	11	20.3	9.9	19.6	2.7	59.5	100	100	100	100	100	100	100	100	100	42.5	41.6	40	77.1
270	270	Q	100	5.8	10.3	8.5	1.4	1	48.8	96.4	12.6	4.9	100	100	100	67	10.2	18.9	12.4	16.7	12.6	0
271	271	K	100	8.2	3.9	5.5	5.1	0.1	30.4	100	-8.6	-2.4	-0.1	5.1	3.6	4.2	-1.4	0	9	8.4	1.4	3.4
272	272	V	100	24.5	12.4	19.4	7.7	16.3	0	12.9	56.1	100	100	100	100	100	100	100	43.6	27.7	20.5	47.1
273	273	W	73.8	36.5	31.5	34	49	29.8	44.8	42.4	20.8	23.8	21.5	0	29.6	19.1	27.3	29.4	36.6	36.8	29	30.3
274	274	C
275	275	A	100	10.6	-2.5	6.6	-0.7	0	8.9	100	81.8	100	100	100	100	100	100	100	48.6	22.6	24.8	80.3
276	276	S	100	4.7	6.9	0	1.6	1.5	9.7	9.4	12.1	4.7	14.7	17.3	15.6	11.5	3.6	6	12.7	9.6	6	8.8
277	277	G	100	0	30.2	28.2	75.9	27.9	77.9	81.7	54.7	32.2	32	34.1	32.3	28.8	29	26.9	32.3	32.7	30.1	30.3
278	278	R	26.3	8.9	5.9	5.2	1	4	-0.2	0.5	0.5	2.7	5	4.1	4.6	6.9	0	2.7	7.8	10.2	6	2.2
279	279	S	100	6.4	23.1	0	23.1	-5.5	29.5	100	100	100	100	100	100	100	100	100	100	35.2	27.8	97.6
280	280	K	52.2	10	6.7	4.8	9	1	28.9	25.7	-2.2	-0.5	5.4	4.2	5.8	5.9	-2.8	0	5.9	7.2	2.5	3.1
281	281	V	32	21.1	11.5	14.6	6.4	13	0	13.9	15.2	9.5	42.8	100	49.7	100	21.7	27.1	23.6	24.1	18	19.4
282	282	I	100	28.4	18.3	22.9	13.5	20.3	5.4	0	15.9	22.1	85.1	100	100	39.8	100	57	31.9	33.3	23.4	23.9
283	283	K	100	2.7	-0.1	1.2	0.3	-1.4	-3.7	-3	0.7	-1.5	0.3	-2.4	-0.1	0.6	-4.7	0	3.1	5.8	1.8	1
284	284	G	100	0	100	100	100	74.9	100	100	100	100	100	100	100	100	100	100	100	100	100	100
285	285	S	33.5	3.6	2.2	0	-0.6	0.2	0.5	0.7	-1	-0.8	3.2	5.3	2.8	4.6	-0.8	0.1	5.4	7.3	2.7	3.4
286	286	L	30.2	18.7	14.4	16.1	8.3	16.9	8.5	6.9	0	5	17.8	18.8	16.5	18.3	15	18	18.8	21	14.6	9.1
287	287	P	0	-0.2	3.8	-2.2	-3	-1.3	-2	-1.2	-3.1	-0.9	3.9	1.5	4.3	4.6	-2.4	-0.9	3.3	2.9	1	-0.8
288	288	L	25.3	23.3	16.9	19.6	16.9	15.7	23.1	28.6	0	7.7	17.7	72.7	36.5	20.7	23.5	22.6	23.9	22.1	14.3	16.6
289	289	I	39.3	13.1	10.5	9	6.1	7.9	0.3	0	1.3	6.5	13.1	12.8	13.4	12.3	5.7	7.7	12	10.2	9.1	9.6
290	290	G	100	0	16	8.2	20.9	8.8	74.1	62.5	15.4	15.8	16.8	14.5	16.4	16.6	15.7	16.7	19.8	13.2	11.9	17.1
291	291	E	24.1	0.6	-3.5	-3.7	-8	-4.2	-9.4	-7.8	-2.2	-7.9	-4.1	-8.1	-4.6	-1.5	-6	-4.3	0	3.4	-2.2	-3.7
292	292	A	77.9	11.8	8.3	7.5	10.4	0	6.9	47.2	91	13	29.6	82.1	33.1	19.5	10.6	12.4	27	18.4	10.6	17.3
293	293	D	69.7	4.4	1.5	3.3	9.6	-2.8	25.8	71	1.8	0.4	2.1	12.5	3	-0.9	6.3	6.6	4.6	0	0.6	3.4
294	294	C
295	295	L	100	26.6	19	23.5	26.3	19.8	31.7	19.1	0	18.3	100	100	100	39.7	96.8	45.2	25.7	28.2	20.6	13.6
296	296	H	100	22.3	9.5	12.3	6.6	10	3.7	60.3	53.9	10.8	54.3	100	76.6	0	44.7	34.5	29.5	16.1	4.9	22.2
297	297	E	100	0.6	-1.1	1.8	-2.6	-4.9	-9.1	10.7	-4	-1.9	6.9	6.2	8.1	7.9	-2.5	3.9	0	8.9	3.3	-1.5
298	298	K	93.7	7.2	4.2	6.9	2.1	1.6	-2.6	-1.2	2.5	2.9	7.7	17.5	8	9.6	0.1	0	7.8	10.5	5.7	2.9
299	299	Y	100	24	20.1	21.9	26.2	17.2	19.8	17	32.2	10.9	4.3	9.6	0	14.6	13.8	16.3	26.2	24.5	17.8	18.4
300	300	G	100	0	71.2	33	100	22.5	100	100	100	100	100	100	100	74.9	100	100	100	88.2	64.9	100
301	301	G	100	0	12.6	10.9	44.1	2.4	69.8	100	33.6	23.7	100	45.9	43.8	65.6	28.2	38.5	49	35.8	32.6	40.7
302	302	L	32.2	14.5	11.8	11.7	6.2	10.5	3.3	0	0	2.3	11.7	11.3	13.1	16.3	7.6	12.1	13.4	17	11.6	7.9
303	303	N	17.8	4.2	4.5	2.8	-1.3	2.6	-0.7	-0.2	-1.5	1.8	2.5	1.6	4.2	4.1	1	0.7	5	7.5	0	4
304	304	K	41.7	9.5	4.3	4.8	0.9	4.5	1.6	0.4	-5.7	-3.3	4.5	0.7	5.8	4.1	-2.6	0	11	11.8	4.5	4.9
305	305	S	31.7	2.3	4.7	0	-4.6	1.4	-1.7	-1.1	-0.1	2.1	4	5.1	1.5	4.6	0.5	0.5	2.7	3.7	1.2	1.7
306	306	K	50.4	2.2	0.3	0.1	-2.1	-5.3	-1.8	16.5	5.5	-1	12	19.1	8.3	4.5	-1.6	0	7.8	6.4	4.2	2.5
307	307	P	0	7.4	5.1	4.5	5.4	0.7	7.6	5.9	27.7	8.7	75.2	100	100	16.3	30.2	20.2	14.3	16	7.9	8.5
308	308	Y	100	16.4	7.3	13.2	7.6	8.1	44.1	44	3.4	4.8	1.8	37.9	0	10.2	12	25.5	21	19.1	8.8	14.8
309	309	Y	100	20.8	13.6	15.9	19.6	13.4	12.6	14	22.6	10.7	7	41.4	0	12.9	17.5	23.2	22.3	27.1	17.5	16.9
310	310	T	100	13.7	6.1	10.3	0	9.2	4.3	10	13.9	13.1	27.8	18	26.6	18.3	16.4	18.4	22.1	17.7	10.9	17.6
311	311	G	100	0	100	60.7	100	64.6	100	100	100	100	100	100	100	100	100	100	100	100	86.8	100
312	312	E	20.3	-0.1	0.3	-1.4	-1.4	-5.5	-0.5	3.2	-7.4	-5.2	-1.3	-0.9	-0.8	-0.1	-2.7	-2.7	0	-0.5	-3.7	-2.6
313	313	H	0.2	3.3	-1.4	-0.6	-0.2	-3.2	-3.4	-2.2	-6.9	-6.7	2.4	6.9	9	0	1.7	5.2	5.3	4	-0.4	-0.1
314	314	A	100	5.2	19.3	7.8	34.9	0	95.8	82.5	80	24.1	33.5	76.8	100	76.9	23.6	24.4	29.4	11.6	7.7	33.5
315	315	K	2.6	-0.6	-0.6	0.7	13.1	-5	25.9	100	-1.9	-5.4	14.1	37.3	16.6	6.7	-5	0	5.4	4.8	-0.8	2.8
316	316	A	100	8.1	5.3	4.9	5.3	0	30	27.6	1.8	-4.8	1.7	7.6	3.5	3.1	2.1	6.4	10.1	13	0.8	1.6
317	317	I	82.6	23.2	17	19.6	11.1	16.1	1.5	0	15.9	32.1	63.8	100	75.6	43.7	92.6	47.1	25.2	27.9	17.6	21.8
318	318	G	100	0	100	94.4	100	100	100	100	100	100	100	100	100	100	100	100	100	100	100	100
319	319	N	31.2	5.7	5.5	2.1	1.5	0.1	-0.3	-0.2	-1.1	-1.2	4.1	3.8	4.5	4.1	0.7	0.3	4	2.2	0	0.6
320	320	C
321	321	P	0	7.7	13.9	5.7	16.9	0.1	68.9	75.9	39.1	9.8	100	100	100	100	40.1	23.8	22.1	42.1	34.3	20.1
322	322	I	56.5	23.8	17.9	19.6	12.7	17.3	7.1	0	9.3	11.9	46.9	92.5	79.4	27.9	22.1	26.4	25.1	23.5	17.8	18.9
323	323	W	31.2	20.5	15.7	17.4	17.9	13.9	16.2	14.7	42.5	11.9	7.6	0	7.6	10.9	17.2	23.1	25.7	23.3	17.7	19.2
324	324	V	100	26.5	14.1	21.4	9.8	18.1	0	35.9	58.7	100	100	100	100	100	100	100	52.4	31.1	21.5	59.3
325	325	K	61.1	3	2.8	0.3	-4.6	-1.8	2.2	0.1	-2.2	0.1	6.5	4.9	6.3	4.7	-1.1	0	4.2	4.8	2.5	0.3
326	326	T	45.7	7.8	7.4	3.3	0	3.8	-3.5	-0.9	0.4	1	3.1	5	3.7	3.9	-0.3	1.4	5.1	8.8	4.5	3.8
327	327	P	0	0.4	1.6	-1.3	-0.3	-3.8	5.6	7.2	1.8	-1.3	2.8	0.7	4	3.3	-1	-1.1	1	5.4	-0.2	0.1
328	328	L	100	22.3	14	17.4	13.5	13	13.3	28.1	0	8.8	55.7	43.5	56.4	30.3	11.8	16.8	19.4	18.7	12.4	12.5
329	329	K	38.5	3.9	-1	0.3	-4.7	-3.3	1.2	13.3	-9.4	-6.4	-7.9	-2.8	-7	-2.1	-1.8	0	2.2	6	0.2	-2.8
330	330	L	100	31	21	23.9	23.6	21.7	30.4	22	0	28.7	63.9	100	100	36.8	90.2	56.6	26.5	27.4	19.3	22.4
331	331	A	100	13.9	0	5.4	-0.1	0	12.1	47.6	100	100	100	100	100	47.6	100	100	52.2	15.8	13.7	45.8
332	332	N	100	9.5	3.7	6.2	10	0.6	25.9	38.3	12	5.6	3.6	2.6	1	5.4	3.1	8.7	13.9	6.3	0	8.6
333	333	G	100	0	100	100	100	100	100	100	100	100	100	100	100	100	100	100	100	100	100	100
334	334	T	21.1	13.4	8.6	7.6	0	6.3	-5.8	-2.1	39.2	26.5	100	100	100	30.2	18.9	35.7	25.3	18.5	9.1	19.3
335	335	K	100	7.5	4.2	3.9	4.9	1.2	1.5	-1.4	5.8	-0.1	11	10.9	8.6	9.4	0.5	0	6.1	12.2	6.1	1.9
336	336	Y	100	8.5	5.8	4.2	5.8	1.7	2.2	2.7	5.1	2.1	1.5	1.4	0	5.3	1.9	0.4	7.4	9.4	5.6	4
337	337	R	42.7	11.6	5.2	6.6	6.4	2.7	2.1	22.7	-3.8	0.2	1.8	8.2	0.7	4.2	0	5	10.9	12	5.6	4.5
338	338	P	0	4.5	5.7	2.3	4.5	1.5	1.4	5.9	6.5	5	4.8	6	6.1	7.5	3.2	3.6	7.7	9.4	5.2	5.7
339	339	P	0	2	1.1	0.4	-1.6	-1.3	-1.1	3	22.3	-1	0.2	3.5	-0.8	4.1	-0.1	-0.8	6.6	8.8	3.2	2.6
340	340	A	100	10.9	12	6.4	17.5	0	100	100	100	100	100	100	100	100	100	100	78.6	32.1	70.5	68.4
341	341	K	7.3	0.1	5	-0.8	-1.2	0	-0.5	0.1	-0.1	1	5.3	4.4	5	4.2	0.2	0	3	3.4	1.6	1.5
342	1	G	100	0	-1.7	-4.5	-5.5	-4.5	29.5	13.1	100	100	100	100	100	38.6	20.5	14.6	15.4	9	-0.3	7.5
343	2	F	22.7	6.1	7.1	2.2	10.9	-0.9	19.1	27	100	100	0	100	6.2	5.7	72.9	54	18.4	11.2	11	10
344	3	F	86.2	19.6	16.9	16.9	11.5	14.1	6.9	6.1	6.4	10.9	0	21.2	1.9	9.9	16	18.1	20.8	21.4	17.3	14.7
345	4	G	100	0	38.9	14.7	66.3	7.7	55.9	77.5	100	55.4	100	100	100	100	68.9	68	75.6	55.4	75.7	63.4
346	5	A	97.2	6.7	6.1	6.8	15.3	0	25.9	20.2	12.4	5.4	8.4	16.4	9.6	9.8	1.8	3.9	15.7	10.2	5.7	10.5
347	6	I	100	24.8	17.7	21	13.4	17	3.6	0	12.4	28.7	100	100	100	61.2	73.8	76.2	27.1	25	18.6	25.6
348	7	A	100	13.4	36.9	12.4	37.4	0	58.9	100	100	100	100	100	100	100	100	100	100	59.4	79.2	100
349	8	G	100	0	10.9	12.1	12.2	9.9	9.7	11.8	2.1	7.4	19.5	19.8	23.6	14.4	9	10.9	13.9	10.9	7	8.9
350	9	F	43.1	14.9	11.6	12.4	8.3	10	5.5	4.5	4.4	-0.9	0	6.9	8.3	8.3	16.2	11.2	14.6	14.9	11.3	9.9
351	10	L	10.5	12.4	8.9	9.7	4.7	8.7	4.7	1.6	0	4.3	9.5	7.8	12.6	11.6	4.4	9.8	9.8	12.5	7.9	8.1
352	11	E	12.6	0.9	3	-2.4	-4.4	-1.4	-2.8	-3.2	-5.5	-8	1	0.6	3.4	2.6	-3.7	-1.5	0	-0.1	-1.3	-3.4
353	12	G	52.5	0	4.1	8.3	7.6	0.7	69.8	100	31.2	12.2	33.3	39.6	27.1	15.9	13.8	15	13.9	14.8	9.9	12.1
354	13	G	100	0	93.2	54.4	100	47	100	100	100	100	100	100	100	100	100	100	100	100	97.7	100
355	14	W	24.1	21	13.6	14.6	17.7	10.5	13.8	14.3	17.4	6.8	3.8	0	4.9	12.1	9.8	13.3	16.5	17.9	10.2	10.9
356	15	E	2.6	0.1	-0.4	-2.9	-7	-2.7	-4.2	-3.6	-0.5	-3.5	2.9	-0.9	2.6	2.9	-4.1	-1.2	0	2.6	0.1	-1.7
357	16	G	9.7	0	1.6	-0.9	-0.3	-4.1	-1.5	-1.4	-6.4	-4.3	0.9	0.2	0.9	1.3	-4.9	-4.2	-0.4	-1.2	-3.5	-2.4
358	17	M	64.2	27.5	18.7	25.2	20.5	18	26.2	25.3	10.6	0	41.2	100	100	47.1	29.2	29.4	33	29.9	21.4	23.5
359	18	I	23.5	5	4.1	2.6	-2.3	3.2	-1.7	0	-1.9	1.6	6.8	4.1	5.8	9.2	1.2	0.4	5.3	8.1	3.7	4.1
360	19	A	39.5	2.3	4.3	1.6	2.7	0	5.7	4.8	-2.7	-0.8	-0.7	-1.7	-0.4	2.2	-1.3	-1.2	3.1	2.5	-0.2	0.5
361	20	G	100	0	100	98.2	100	64.9	100	100	100	100	100	100	100	100	100	100	100	100	100	100
362	21	W	100	23.2	17.2	16.9	12.7	15.6	44.9	52.4	3.7	7.6	12.1	0	13	16	11.2	13.8	18.7	18.2	14.2	13.1
363	22	H	100	14	6.9	8.9	2.3	7.3	13.9	14.5	11.5	1.4	-11.9	35.9	-7.3	0	18.7	15.1	15.5	15	4.3	7.5
364	23	G	100	0	100	95.4	100	100	100	100	100	100	100	100	100	100	100	100	100	100	100	100
365	24	Y	35.7	23.6	16.7	18.8	12.3	14.8	7.4	26.9	9.8	9.9	-2.9	49.1	0	9	17.2	24.7	23.1	24.2	15.3	14.3
366	25	T	100	14.6	4.3	7.6	0	5.1	-2.7	14.5	42.1	30.9	84.7	100	84.2	44.8	39.2	61.3	22.9	21.1	13.7	17.2
367	26	S	100	8.3	8.7	0	19.2	-3.5	34.4	100	100	100	100	100	100	100	100	100	100	39.8	40.2	100
368	27	H	86.3	5.8	3.7	3.1	-0.5	2.3	-4.9	-4.9	-2.1	-3.1	-3.3	5.8	5.2	0	-0.9	0.6	4.5	7.5	3.2	3.3
369	28	G	100	0	81.4	45.4	61.3	43.2	100	65.8	100	78.5	68.1	72.2	64.3	69.3	83.4	76.2	100	45.1	70.4	61.7
370	29	A	3.8	2.7	5.4	0.2	0.8	0	0.7	1	-1.1	0.7	6.1	3.4	5.1	6.2	0.9	1	2.4	1.2	0.4	2
371	30	H	25	8	6.5	5.9	5.1	6	3.7	3.6	6.3	-2.7	-3.6	5.8	6.6	0	9.5	6.5	8.9	9.8	8.8	4.9
372	31	G	100	0	18.1	14.2	19.3	18.3	39	32	16	19.6	18.5	18.6	22.3	20.4	15.6	15.1	20.8	18.7	15.2	19.4
373	32	V	34.5	16.2	6.2	11.5	2.6	10.8	0	0	12.8	11.3	17.5	19.1	17.5	13.8	12	13.5	16.3	19.8	14.4	14
374	33	A	100	8.5	33.2	9.5	54.6	0	63.7	100	100	61.2	71.1	80.1	68.9	60.3	78.4	74.3	66.5	32.8	32.4	81.5
375	34	V	63.7	21.9	12.4	16.5	7	15.2	0	0.7	16.3	9.7	23.4	19.2	23.9	19.7	12.2	17.1	24	24.8	15.8	18.9
376	35	A	100	11	7.9	5.2	6.5	0	3.4	10.8	42.5	8.2	28	35.8	31.5	23.8	11.8	10	18	19.8	14.7	7.6
377	36	A	27.7	9.1	9.6	10.1	31.6	0	26.8	37.4	100	34.3	54	48.9	53.8	50.1	46.1	56.6	37.6	34.5	18.8	33.4
378	37	D	32.6	8	-3.7	1.6	-2.1	-3.1	14.3	38.9	49.5	44	100	60.3	100	63.3	100	100	22.9	0	-1.5	20.9
379	38	L	11.6	7.5	9.2	4.6	2.7	5.3	4.7	1.7	0	1.6	7.4	5.1	7.9	7.7	3.9	3.9	7.4	7.8	5.2	5.2
380	39	K	22.7	5.6	6.5	3.5	-0.9	1.8	-2.4	-0.1	-3.2	2	3.3	4.7	7.3	3.6	-1.3	0	5.2	5	4.1	3.8
381	40	S	100	12.4	9.6	0	20.4	-0.7	65.9	100	100	100	100	100	100	100	100	100	100	22.8	20.1	100
382	41	T	100	18.6	11.3	9.6	0	9.1	19	41	34	17.8	100	43.1	100	38	23.7	24	33.5	22.1	15.6	23.8
383	42	Q	100	7.3	6.8	4.9	2.5	1.3	4.2	0.3	0.3	2.5	3.4	-0.4	3.6	5.7	1.9	2.7	6.9	6.4	2.9	0
384	43	E	100	5.1	-3.1	0.8	5.2	-4.7	10.2	14.2	7	-4.7	71.5	18.3	59.4	23.6	-2.7	1	0	3.2	1	-2.9
385	44	A	100	9	10.1	7.1	30.2	0	36.2	31.9	81.2	8.7	45.9	100	67.4	10.1	32.1	35	28.3	13.7	16.3	16.4
386	45	I	100	14.6	8.3	11.4	8.4	7.4	2.8	0	3.5	4.5	11.1	10.1	11.2	13.5	3.1	4.8	11.8	15.8	12.1	6.7
387	46	N	100	7.8	6.1	4.7	1.4	2.4	0.9	-1.1	0.4	3	8.4	4.7	9.3	9.9	-0.1	2.9	7	5.1	0	4.5
388	47	K	100	1.9	-1.9	-0.7	0.7	-4.6	13.2	10.9	-5.8	-12.6	5.3	37.5	5.1	10	-7.2	0	2	0.6	-4.1	-2.4
389	48	I	100	21.4	13.7	18	8.7	13.5	2.8	0	37.4	31	45.2	100	48.3	20.4	60.5	44.9	25.6	21.9	13.4	21
390	49	T	100	5.6	3.5	2.9	0	0.1	-1.1	-3.8	-3.3	0.7	3.2	-0.1	3	4.7	-0.5	1.1	4.5	4.3	0.5	1.6
391	50	K	100	6.5	1.1	4.2	4.5	-2.7	1.4	0.2	-0.3	-1.7	-0.5	-2	-0.4	0.6	0.2	0	4.3	5.1	-4.3	0.2
392	51	N	100	4.8	1.6	1.8	-4.6	-4.9	-7.2	-9.9	-7.8	-3.8	20.9	65	25.9	35.7	4.9	20.3	7.4	9.7	0	-0.6
393	52	L	100	14.4	13.1	12	11.2	7.4	16	27.2	0	5.7	4.3	5.1	5.5	8.8	3.9	6.8	11.2	14.2	10.9	9.2
394	53	N	81	4	2.8	1.9	-1.2	-1	-3.2	-6	-3.4	-1.9	1.5	0.3	2	3.6	-1.8	-1.8	1.9	3.1	0	0.2
395	54	S	72.4	3.5	0.5	0	0.5	-4.9	2.2	1.5	1.9	-6.2	27.2	22.9	33.4	30.8	9.8	11.6	8.1	7.5	4.1	1.5
396	55	L	77.3	22.2	18.5	19.6	17.8	16	16	14.9	0	11.1	29.1	43.3	41.2	16.5	19.7	28.6	20.6	22	15.6	12
397	56	S	100	3.6	-0.3	0	-1.3	-1.5	-0.2	0.2	6.2	-2	10.4	8.9	11.9	10.8	-1.4	0.5	5.2	8.8	3.1	0.3
398	57	E	61.2	-4	-2.3	-6.8	-2.2	-6.5	-1.2	-0.1	-5.2	-3.3	-3.7	-7.7	-2.2	0	-1.2	-1.5	0	-2.1	-6.2	-1.6
399	58	L	31.5	14.9	10.4	10.4	5.7	8.6	3.9	0.8	0	-0.6	8.3	5.4	8.6	11.1	6.6	12.2	13.2	12.4	8.6	8.9
400	59	E	26.9	1.4	1.3	-2.2	-5.4	-1.5	-7	-5.6	-4.5	-0.8	0	-0.7	0.8	2.1	-2.7	-2.7	0	0.7	-0.9	-0.7
401	60	V	32	17.9	9.9	15	6.5	11.6	0	4.2	14.4	16.5	55.7	47.1	29.1	25.3	19.7	29	20.9	20	12.5	14.7
402	61	K	100	0.7	0.6	-4.2	-3.8	-4.2	-1.9	-0.4	0	0.4	1	2.6	-1	-0.8	0.4	0	3.4	2.9	-2.3	-1.6
403	62	N	6.1	5.1	2.9	2.4	-2.7	-0.4	8.6	21	3.5	-3.5	44.4	24.3	46	17.3	6.7	9	8.3	2.9	0	3.9
404	63	L	25.7	20.1	15	18.5	16.4	14	15.4	12.5	0	18	69.4	100	72.5	25.6	44	32.5	22.6	20.3	16.4	18.1
405	64	Q	14.8	0.8	-3.7	-2.3	-3.3	-4.3	11.2	24.6	6	-1.5	-7.7	-5.4	-7.2	-6.1	-4.7	-0.8	3.5	1	-3.2	0
406	65	R	100	9.6	3.5	5.2	6.2	1.6	4.3	4.1	1.9	-3.1	10.8	8	13.3	11.1	0	6.7	9.1	10.5	6.6	4.4
407	66	L	23.1	19.1	15	16.6	20.7	14.7	15.7	13.9	0	11.8	100	100	100	48.8	26.6	40.1	26.7	22.6	15.7	21.1
408	67	S	46.8	1.8	-0.1	0	-1.6	-3.8	15.1	3.3	52.1	10.1	100	79.6	49	35.2	29	18.7	15.6	13	6.5	7.7
409	68	G	100	0	8.1	5.9	4.4	0.7	15.6	16.5	-3.8	-1.3	5.7	8.1	5.6	8.4	4.7	6.8	8	7.9	5.2	1.7
410	69	A	32.7	11.7	15.7	7.3	24.8	0	32.4	95.8	81.4	100	100	100	100	100	100	100	100	32.8	36.3	100
411	70	M	100	18	11.6	15.9	9.7	11.8	12.8	22.1	2.8	0	66	100	100	41	18.2	24.3	21	19.1	11.6	7.3
412	71	N	6.7	8.8	7.3	6.7	6.3	3.7	8.5	10.1	-1.3	2.8	4.8	9.1	11.9	8.4	5.5	8.4	4.9	5.9	0	4.4
413	72	E	100	-10.6	-3.2	-2.9	0	-5.7	0.4	2.2	-10	-10.9	13.6	51.9	15.3	6.8	4	2.7	0	-0.1	-7	-1.4
414	73	L	84.9	13.3	9.1	11	6.7	6.3	1.2	7.9	0	4.2	12.4	10.9	12.2	13.6	6.1	9	12.7	16.4	11.6	8.5
415	74	H	100	11.7	3.7	9.6	3.8	5	5.4	9.9	4.1	1.9	0	-0.3	0.7	0	3.8	4.6	10.5	8.4	-0.4	6.2
416	75	D	20	-2.3	0	-1.9	-3.3	-6.4	-6	-5.7	0.3	-7.5	0.7	-1.4	1.1	2.2	-4.3	-3.5	-4.2	0	-0.8	-5.2
417	76	E	5.1	1.8	-4.9	-2.1	-5.3	-6.7	-9.9	-1.3	33.1	1.3	7.5	8.1	6.4	5.1	-3.9	1.8	0	2.3	2.5	-0.9
418	77	I	74.5	21.2	16.2	18	9.4	14.6	4	0	3.3	11.4	44.7	62.1	64.8	25.2	24.8	29.3	22.1	21.1	15.8	17.9
419	78	L	100	17.2	13.2	16.5	16.1	12.3	10.1	5	0	5.7	18.7	18.9	20.2	16.6	13.5	16.8	18.3	17.8	11.6	13.4
420	79	E	100	9.5	7.4	8.6	3.6	2.9	8	3.6	5.9	2.8	6.4	9.3	8.6	9.3	7.6	8.6	0	9.1	6	3.5
421	80	L	100	24.2	20.1	21.3	19.8	16	40	32	0	25	71.4	100	100	34.6	100	47.7	26.9	25.3	18.9	19.7
422	81	D	100	4.8	-0.2	2.5	-2.4	-5.8	11.7	76.1	10.3	-7.8	100	100	100	35.2	15.7	17.3	5.5	0	-0.1	13.3
423	82	E	100	0	1.5	-1.8	-4.5	-4.1	-2.2	-4.5	-3.5	-1.9	0.2	-1.8	0.9	0.8	-2.8	-2.7	0	-0.9	-3.5	-0.9
424	83	K	100	7.7	3.8	5	-0.4	0.5	-5	-0.9	-6.6	-3.8	0.9	1.1	6.1	5.8	-0.8	0	5.1	7.5	3.2	2.3
425	84	V	100	15.8	9.9	13.4	7.8	9.8	0	23	1.1	5.4	54.8	100	100	31.6	26.3	34.4	21	19.6	15.3	16.9
426	85	D	100	-0.3	-3.3	0.4	0.1	-6.6	1.6	13.5	15.3	1.7	100	100	100	31.6	2.1	7.3	14.2	0	4.5	14
427	86	D	100	0.1	-1.2	-1.2	-4.3	-4.9	-6.9	-8.5	-7.3	-5.8	-0.1	-0.1	1.2	1	-4.2	-3.1	-0.3	0	-3.2	-2.1
428	87	L	100	19.9	14.8	17.5	13.8	13.9	14	10.1	0	11.7	38.9	60.1	46.7	24.3	18.6	20.3	18.3	17.2	11.9	13.3
429	88	R	83.5	2	-2.9	-2.7	-8.8	-6.9	-3.7	-2.8	-9.6	-7.2	-16.7	2.6	-11	-8.3	0	3.3	-0.6	0.9	-3.5	-5.2
430	89	A	100	6.7	16.4	8	23.8	0	45.5	100	100	50.2	100	100	100	100	72.2	76.1	61.5	33.6	32.6	72.3
431	90	D	100	1.4	-1.6	-0.3	-5.1	-6	1.3	7	-3.5	-7.1	90.7	58.1	97.7	35.3	40.1	34.9	4.7	0	-1.3	3.9
432	91	T	100	8.4	4.5	5.9	0	2.8	-1.7	-5	8.5	0.7	100	100	100	38.3	27.3	21.5	14.5	10.2	5	2.1
433	92	I	100	14.9	11.5	11.1	5.9	6.8	0.6	0	3.9	3.5	49.1	76.5	55.7	20.4	29.3	21.1	16	15.9	13.2	4.7
434	93	S	100	4.3	19	0	13.8	-5.8	44.4	100	100	100	100	100	100	100	100	100	75.4	36.1	39.3	100
435	94	S	100	8.3	9.7	0	-0.1	1	8.1	16.6	36.9	51.1	100	100	100	50.9	45.4	65.2	22.5	13.5	6.8	23.9
436	95	Q	100	8.8	4	6.3	1.8	3.2	-1.9	-6	-5.9	-6.8	4.4	29.4	33.2	7	9.3	9.8	11.8	10.6	3.3	0
437	96	I	100	29	18.9	24.2	15.7	19.2	7.6	0	22.3	38.1	73.8	100	100	46	27.7	53.8	29.1	26.3	19.3	25.5
438	97	E	100	2.8	-1.9	0.4	-2.5	-4	-4.8	-7.6	-1.5	-5.4	-3.2	-6	-1.4	0.9	-2.9	-3.7	0	4.1	1.4	-2.7
439	98	L	100	16.6	15.3	14.3	9.5	11.5	8.5	5	0	5.5	11.6	13.4	13.7	12.7	7.6	15.2	14.9	17.8	13.7	10.1
440	99	A	100	9.3	6.2	5.3	11.5	0	29.2	42.5	57.7	1.4	9.3	-0.4	16.7	9.3	7.3	11.4	14.2	13.9	10.8	9
441	100	V	100	23.7	10.8	18.1	9.7	13.9	0	11.5	14.1	42	100	100	100	74.5	41.4	56.8	30.1	25	13.4	34.6
442	101	L	100	13.2	11.9	12.4	6.1	8.1	12.1	6.2	0	6.8	10.4	8.1	13.7	14.7	8.1	9.4	13.6	15.4	11.3	10.9
443	102	L	100	15.1	12.6	12.9	11.7	10	7.8	2.8	0	4.1	11	9.8	14	13.1	5.5	13.7	12.9	13.8	9.2	9.2
444	103	S	100	7.6	15.7	0	29.3	-1	77.1	61.8	100	36.8	48.1	100	55.5	29.8	63.8	61.6	48.1	21.2	19.3	47.6
445	104	N	100	20	8.6	16.3	7.7	10.6	0.3	6.2	10.4	37.1	88.8	100	100	36.5	28.7	51	22.9	13.2	0	18.8
446	105	E	100	8.7	6.2	1.7	-4	1	5.8	36.8	-4.6	-1.1	15.1	3.8	16.7	3.7	1	6	0	9.8	4	3.3
447	106	G	100	0	0.8	-2	-4.4	-3.9	-5.6	-8.3	-6.5	-8.1	-4.2	-1	-1.3	-0.2	-5.9	-1.7	-0.3	-0.3	-3.2	-3.7
448	107	I	70	22.9	18.3	20	12.9	16.3	8.9	0	12.3	17.3	29.6	51.5	82.3	17.4	28.3	36.8	26.5	22.1	15.8	21.3
449	108	I	100	19.5	12.5	15.2	8.5	12.7	1.9	0	9.8	2.9	100	100	100	34.6	50.3	26.3	18.9	16.7	13.3	12.2
450	109	N	100	1.7	2.8	0.3	1.1	-1.7	0.8	1.9	-0.2	-2.9	10	8.7	14.5	8.2	-0.9	1.8	4	4.4	0	1.6
451	110	S	100	3.5	5.8	0	11.4	-1.6	13.5	20.1	28.9	9.8	4.5	11.6	5.7	3.9	19.7	13.3	13.7	6.7	2.9	11.1
452	111	E	51	6	2.6	4.4	3.9	0.5	4.4	6.5	-6.8	-9.4	5	0.5	8.9	3.4	1	17.5	0	5	-0.3	-2.9
453	112	D	26.8	3.5	1.6	0.9	-2.5	-2.3	-4.2	-2.1	-1	-6.7	-2.8	-4.9	-3.8	2.5	1.9	6.2	7.8	0	0.2	5.9
454	113	E	44.4	2.3	1.2	-0.4	0	-4.5	1.9	3.3	-8.6	-9.6	-1.9	-6.1	-0.3	-1.3	-5.4	-2.1	0	-0.3	-3.7	-3.1
455	114	H	100	11.2	4.4	8.3	7.9	3.4	17.3	19.2	16.5	7.2	8.4	57.7	38.3	0	46.2	29.2	16.7	13.3	8.6	15.7
456	115	L	100	18.6	13.3	14.7	15.9	11.2	34.5	13.1	0	2	62.6	64.3	89	48.3	21.4	18.9	18.2	16.7	11.4	12.1
457	116	L	100	16.4	11.9	15.3	14.7	10.3	12.6	10.2	0	3.6	22.9	100	25.8	20.5	15.7	13.2	14.8	16	9.4	10.1
458	117	A	100	14.3	41.9	11.8	48.7	0	100	100	100	100	100	100	100	100	100	100	100	78.4	87.6	100
459	118	L	100	23.1	15.1	19.9	20.4	13.6	68.3	55.3	0	14.3	76.6	100	100	40.9	100	47.1	22.9	21.1	14	16.9
460	119	E	100	4.4	-1.4	2.4	0.7	-3.5	-3.2	-2.3	-0.6	-4.2	84.3	100	90	27.8	18.1	18	0	6.5	0.6	-4.2
461	120	R	93.4	10.1	4.2	8.1	12.5	2	40.1	37.1	-0.3	1.2	1.8	5.3	3.2	4.1	0	4.4	9.8	8.1	3.1	7.7
462	121	K	100	7	5.8	4.1	6.9	-0.3	30.8	18.9	-3.1	-0.8	1.5	-0.1	5.6	3	3.1	0	8.7	8.8	-1.1	1.3
463	122	L	100	26.4	20.5	24.5	35.1	19.6	26.7	36.7	0	42.1	100	100	100	60.1	77.9	50.4	27.1	28.7	22.2	24.1
464	123	K	100	7.4	5.9	7.2	5.8	1.5	24.4	20.7	0.1	-0.8	3.2	0.6	5.8	5.6	-1.2	0	9	13.2	7.3	4.8
465	124	K	100	5.4	0.2	2.8	-1.2	-1.6	1.5	9.1	-1	-1.3	8	4.7	9.3	3.9	-1.8	0	4.1	7.7	3.6	1.7
466	125	M	95.6	10.4	8.3	9	8.1	4.4	8.8	30.1	-6	0	6	5.9	6.4	9.5	7.6	8	12.5	11.1	6.5	8.1
467	126	L	100	26.8	20.2	23.6	18.9	20.2	17.9	27.3	0	11.2	82.8	100	100	43.5	88.1	44	25	25.9	18.5	17.4
468	127	G	100	0	100	92	100	92.3	100	100	100	100	100	100	100	100	100	100	100	100	100	100
469	128	P	0	7.2	7.9	3.8	7.8	3.9	2.4	4.1	4.8	3.9	9.8	7.9	10.2	11.6	1.3	4.2	8.2	11.3	8.4	6.5
470	129	S	46.8	4.4	1.5	0	3.7	-2	-0.1	-0.1	13.1	4.6	16	35.7	15.8	14.8	7.8	10	8.9	11.1	7.9	6.6
471	130	A	81.6	8.8	4.3	5.6	8.7	0	11.5	33.7	48.2	35.9	71.3	100	95	27.7	92.6	61.1	45.9	17.9	13.3	48.8
472	131	V	34.9	12.2	10.2	8.3	3.1	7.3	0	0.3	3.6	4.7	12.5	8.5	13.2	11.3	4.5	6.6	9.8	11.5	8.3	4.6
473	132	E	8.6	5.5	1.1	4.1	1.2	0.4	7.8	5.1	6.9	-3.2	1.5	7.8	7.9	4.7	4.3	3.3	0	5.6	2	-1.1
474	133	I	100	22.8	13.5	20.9	11.6	15	0.8	0	7.7	26.7	100	100	100	39.7	100	59.5	27.5	24.2	15.8	22.8
475	134	G	100	0	100	38.6	100	30	100	100	100	100	100	100	100	100	100	100	100	100	100	100
476	135	N	34.7	7	2.2	4.8	5	1.9	0	0	23.8	1.4	36.1	32.1	43.4	37.4	7.4	9.9	11.3	6.5	0	7.9
477	136	G	100	0	41.4	13.7	65.6	13.9	100	75.3	100	100	100	100	100	98.5	100	100	82.9	55.4	48.8	76.4
478	137	C
479	138	F	100	23.5	14.7	18	14.1	14.4	11.8	15.1	14.7	8.5	0	64.6	3.6	10.5	22.8	25.5	26.7	23.7	16.2	23.9
480	139	E	96.8	1.8	1.2	-0.3	-2.6	-1.9	-7.8	-10	-7.3	-4.4	-0.5	-1.7	-1.1	4	-7.2	-3.9	0	0.5	-4.7	-1.9
481	140	T	74.6	15.8	10	10.2	0	11	7	21.9	21.2	57.4	100	100	100	100	100	77.2	28.4	22.9	16.4	18.8
482	141	K	17.3	5.6	5.8	4.5	2.1	2	1.9	1.4	-1.9	0.3	6.1	3.7	5.9	7	-1.1	0	5.2	4.8	2.4	3.2
483	142	H	65.9	8.1	1.3	4.4	7.7	1.6	30.7	30.4	12.3	11.2	0.7	38.1	12.2	0	32.7	45.2	15.7	10.8	4.4	21.4
484	143	K	3.8	1.8	4.5	0.4	-1.1	-0.4	-0.7	-1.9	-2.9	-2.7	3	1.7	3	3.3	-2.1	0	4.1	4.5	1.5	2.5
485	144	C
486	145	N	5.2	1.8	7.5	4.8	3.3	4.6	9	11.1	14.8	7.1	12.9	12	16.3	13.4	8.2	8	12.7	5.5	0	10.5
487	146	Q	39	9.8	11.5	8.3	6.1	5.5	4.5	5.4	3.2	3.1	9.8	9.3	9.9	12.7	5.4	6.2	8.8	16.6	11.9	0
488	147	T	63.3	4	6	1.6	0	0.5	-1.7	-1.9	0	1.8	4	0.9	3.9	5	-0.1	1.3	4.8	3.3	1.9	3.3
489	148	C
490	149	L	100	26	21.6	24.7	18.2	16.2	17	26.6	0	23.8	100	100	100	61.9	100	62.1	31.2	29.5	21.7	20.9
491	150	D	100	1.5	-0.4	0.7	-2	-4.5	-2.6	-5.5	-7.4	-3.1	1.9	-2.2	2.7	3.7	-5.1	-3.2	0.2	0	-5	-2.1
492	151	R	91.6	8.6	6.9	6.8	5.5	1.5	33.2	36.4	-0.3	0.3	5.3	2.7	5.3	6.7	0	0.9	7.3	7.2	4	4.4
493	152	I	100	27.3	17.4	24.3	17.5	19.7	5	0	1.3	16.2	35.9	100	34.9	21.5	62.6	49.1	24.4	29.2	20.6	18.3
494	153	A	100	9.7	12	6.9	13.3	0	26.2	42.3	37.3	19.9	95.1	68.8	91.6	65.1	22.8	26	32.2	29	25.9	23.1
495	154	A	100	5.5	6	3.9	3	0	4.5	2.6	0.4	1.7	5.3	2.4	5.2	6.5	1.8	2.3	7.4	5.4	1.8	4.6
496	155	G	100	0	17.8	10.2	13.7	7.7	23.4	33.4	14.5	14.2	19.3	27.2	18.6	16.4	10.5	13.9	14.3	7.7	4.1	14.5
497	156	T	70.8	5.5	3.5	4	0	1.6	-6	1	-3.4	1.1	3.9	2.8	4	5.2	-0.8	-0.6	3	5.1	1.3	0.4
498	157	F	63	20.7	14.8	16	18.3	10.8	13.5	11.2	18.3	7.3	0	20.8	7.5	8	26.3	19.6	20	20.4	14.1	13
499	158	N	49.6	5.6	1.3	1.3	-0.3	0.9	-1.1	-0.5	-1.7	0.3	6.8	4.2	3.6	6.6	-0.9	-0.7	5.2	5	0	3
500	159	A	22.1	7.6	21	8.6	24.7	0	73.3	67.3	54.5	62.2	100	100	100	71.4	76.6	62	36.5	23.4	13	34.3
501	160	G	70.5	0	8.7	0.7	5.8	-0.5	9.3	9.2	2.3	0.2	8.3	6.6	8.9	8	4.6	3.9	7.4	6.9	4.2	5.1
502	161	D	24	0	-0.5	-2.6	-4.1	-4.8	-3.1	-4.2	-7.2	-4.9	1.4	2.4	2.7	2.7	-2.3	-2	-0.3	0	-3	-2.3
503	162	F	35.8	13.9	9.6	10.3	6.8	7.5	7.6	18.4	13.9	3.8	0	-0.2	0.5	5.2	4.3	5.9	11.6	13	6.6	9.1
504	163	S	59.9	-2.7	3.3	0	3	-0.2	4.5	7.2	-1.2	0	2	3.9	2.1	1.4	-1.4	-1.3	3	1.8	-2.5	0.7
505	164	L	100	14	11	13.7	17.2	10.2	17.6	14.4	0	7	14.4	14.6	15.6	12.9	6.9	9.6	13.8	16.1	10.2	7.1
506	165	P	0	2.1	5.8	1.3	3.1	-0.4	2.8	4.8	-1.1	0.5	5.6	5.4	6	5.4	-0.4	0.3	4.7	2.8	2.1	3.3
507	166	T	100	9.9	4.1	5.9	0	5.8	-1.3	-0.8	14.8	4.9	53.3	10.2	40.7	15.1	6.4	6.1	13	14	7.7	9.7
508	167	F	34.1	21.7	14.2	17.1	16.7	14	18.4	17.8	100	22.2	0	100	4.6	9.6	54.5	43.5	19.8	19.4	10.4	14.5
509	168	D	9.7	-2	2.7	-4.1	-4.6	-2.5	-2.9	-2	-2.5	-1.2	2.8	2.7	2.4	1.2	-3	-2.3	-0.5	0	-1.2	-0.7

## Sheet: 6fyw
resid_rosetta	resid_ref	aa_wt	P	G	C	S	T	A	V	I	L	M	F	W	Y	H	R	K	E	D	N	Q
1	5	T	21.4	4.9	1.5	2.8	0	-2	24.5	100	100	100	100	100	100	100	100	100	79.7	11.4	12.2	100
2	6	G	100	0	7.6	4.2	3.2	6.4	100	56.3	5.2	5.6	14.3	6.6	11.7	8.2	4.5	6.1	10.8	9.5	4.8	9
3	7	I	100	22.6	12.9	15.4	11.4	14.3	4	0	71.1	24.2	100	100	100	55.9	18.7	55.7	19.1	24.6	17.1	13.8
4	8	T	42.7	2.8	5.5	1.2	0	-0.4	0.6	2.2	-2.3	0.4	5.2	4.6	5.2	5.4	0.1	-0.4	5.3	4.9	3.1	2.6
5	9	S	26.2	8.4	8.4	0	-1.1	3.1	3.1	6.3	3.9	3.5	25.1	21.3	52	23.1	6.4	9.7	12.7	13.4	9.4	6.4
6	10	S	21.5	2.4	3.6	0	-2.2	0.1	2.7	2.9	-4.6	-1.4	2.4	1.9	1.5	2.5	-0.8	-1.3	3.4	3.6	-0.2	0.7
7	11	N	100	0.4	3.1	2.9	2.4	1.2	9.3	8	-2.1	-0.7	0.8	0.1	1.1	2.4	-1	-0.5	4.8	5.7	0	1.7
8	12	S	100	5.4	0.7	0	-2.5	-0.7	-5.1	-3.8	-1.3	-0.3	3.8	6.4	4.5	3.5	-2.3	-1.1	2.6	6.6	0.7	-1.4
9	13	P	0	3	10.6	2.4	8.3	-2.3	8.7	8	9	4.9	9.7	7.4	8.5	29	1.8	4.6	10.5	7.5	6.3	4.7
10	14	H	100	6.5	1.9	0.5	5.1	-2.9	0.5	0.5	8.4	-0.2	-4.8	-1.4	-4.1	0	-3	0.3	4.3	7	-0.4	1
11	15	V	8.8	6.3	4.2	4	-3.7	2.5	0	-1	7.4	3.6	5.7	5.2	7.8	11.3	3.1	4	11	10	7.9	8.1
12	16	V	100	24.5	13.3	19.1	10.1	16.5	0	9.8	19.7	58.4	86.8	100	97.9	40.1	95.7	88	35.5	25.9	18.6	31.5
13	17	K	13.9	7.1	7.7	7	4.7	4.8	2.9	4.6	3.4	1.6	5.5	3	5.5	9.4	1	0	7.5	9.8	6.7	5.3
14	18	T	100	12.9	9.7	9.7	0	5.1	30.3	30.5	32.5	26	100	100	100	90.9	95	59.3	32.7	20.6	16	38.8
15	19	A	58.7	12.3	21.6	6.4	34.6	0	59.4	95.9	100	100	100	100	100	100	100	100	68.6	41.3	45.8	88.4
16	20	T	100	11.2	3	9.1	0	5.6	13.8	15.1	21.8	12.6	55	100	69.2	25.8	14.3	21	20.2	15.7	7	14.2
17	21	Q	100	8.4	9.8	8.7	5.1	6.4	6.9	8.3	1.9	1	8.1	5.4	9	7	3.8	3.8	9.8	10.9	6.5	0
18	22	G	100	0	9.9	4.4	4.9	8.3	29.9	23.5	3.6	7.8	18.8	18.1	20.4	17.9	20.6	18.1	14	10.5	6.6	6.8
19	23	E	2.6	2.6	0.3	-0.8	-2.1	-2.2	-0.2	0.7	-2.3	-2.8	0.6	3	1.5	2.9	-4.5	-4.9	0	4.6	0.4	-1.3
20	24	V	58.9	21	9.5	12.8	7.4	11.4	0	1.8	7.7	8.7	25.8	21.6	26.8	18.1	9.2	11.9	15.8	18.5	12.3	9.6
21	25	N	11.3	6.4	3.2	2.6	2.5	-0.8	4.4	11.9	-7.5	-1.6	-2	-1.6	-2	2.5	-3.1	-0.7	3.6	4.9	0	0.9
22	26	V	100	25.1	15.4	21.7	10.1	18.4	0	10.5	30.4	25.4	100	100	100	100	94.7	59.6	33	29.2	19.4	29.7
23	27	T	100	5.2	3	2.8	0	-0.8	9	12.4	71.3	13	90.4	100	93	26.3	18.6	27.1	18.7	11.4	4.2	8.2
24	28	G	100	0	17.5	13.4	24.3	7.3	65	50.3	15.9	13.1	15.2	17.5	13.4	14.4	13.8	14.9	18.8	8.2	4.1	17
25	29	V	76.1	17.3	11.2	10.6	5.3	8.2	0	4.3	10.8	9.4	4	20.2	6.6	8.8	11.9	18.2	19.5	17.2	11.6	12.6
26	30	I	100	21.1	13.5	14.7	9.1	13.9	4.1	0	5.3	10.6	10.6	13.6	10.4	14.2	9.7	13.1	17.1	15.3	11.5	9.3
27	31	P	0	-0.4	-0.6	-0.5	-6.8	-2.4	-8.6	-7.1	-9.1	-1.9	4.2	3.4	5	4.3	-2	-2.4	-0.3	0.6	-0.6	-1.6
28	32	L	100	26.1	18.6	24.3	16.3	20.6	19.7	28.9	0	6.2	83.7	100	100	34.6	34	26.4	22	26	17.9	14.3
29	33	T	35.7	16.6	2.8	10	0	5.1	1.6	4.9	21.7	18.8	20.9	24	19.1	27.1	16.2	32.2	35	22	14.8	24.6
30	34	T	58.6	7.9	4.9	3.5	0	4.1	-1.9	-1.4	-2	-1.6	-2.9	3.5	2.7	2.1	1.5	4.2	7.7	8.5	3.9	4.5
31	35	T	29.1	8.2	5.1	4.1	0	3.5	-0.9	-0.9	-0.9	0.9	2.8	4.5	2.8	5.6	3	2.8	6.6	5.7	3.2	0.5
32	36	P	0	6.9	5.9	6	4.5	1.2	7.1	8.4	5.9	2.6	-1	0.6	2.7	5	5	8.1	9.5	11.5	3.1	4.6
33	37	T	19.1	5.5	6.6	2.9	0	3.9	-0.3	0.8	0.4	2.9	4.9	5.2	4.6	7.2	2.4	2.3	6.1	8.4	5.1	3.4
34	38	K	6.5	5.8	2.6	3	-1.4	1.1	-5.4	-3	2.6	-0.3	5.9	7.1	4.9	5.3	0	0	4.8	9.2	6.3	2.8
35	39	S	47.6	1.9	1.3	0	-4.7	1.3	-1.5	3.3	-0.8	-1	11.7	8.7	11.3	7.3	3.2	5.3	8.4	8.6	1.1	5.2
36	40	H	15	-2	-1	-4.5	-5.7	-4.8	-5.2	1.4	1.3	-7.1	-3.1	-2.9	-3.9	0	-2.5	-3.3	0.6	-0.2	-2.9	-2.9
37	41	F	19.9	12.6	9.9	10.9	5.8	8.4	7.1	20.6	3.6	3	0	7.1	6	12.1	9.1	16	17.8	15.4	9	13.5
38	42	A	100	9.6	5.8	6	4.9	0	43.5	100	57.2	23.4	91.4	100	99	58.2	14.1	39	18.8	34.4	32.8	12.1
39	43	N	100	3.4	0.5	0.7	-4	-2.7	-7.7	-6.4	-5.3	-5	-3.9	-3.9	-3.7	1.1	-4.7	-4.5	1.4	2.9	0	-3.5
40	44	L	100	22	14.4	18.1	14.8	14.4	25.9	58.2	0	20.6	34.4	52.7	27.4	23.8	26.8	35.6	20.3	20.9	14	11.6
41	45	K	43.2	5.6	2.9	1.9	0.6	-0.1	-2.1	-3.7	0.1	0.4	5.8	7	4.5	5.1	0.5	0	7.3	7.7	4.9	4.7
42	46	G	100	0	14.1	8.9	12	11.1	16.2	16.1	9.6	11.2	10.3	10	11.9	12	10.8	9.8	15.4	13	8.3	11.3
43	47	T	13.8	9.2	3.2	5.2	0	1.8	-3.5	8.6	7.7	2.6	-4.5	5.1	-4.8	1.1	2.4	6	9.4	11.3	4.3	2.5
44	48	E	10.6	-0.1	-0.6	-3.5	-6.3	-3.2	-7.5	-6.5	-6	-6.1	-1.6	-6.4	-1.7	-0.4	-5.3	-3.2	0	-3.2	-4.4	-1.8
45	49	T	33.4	21.9	11.4	10.7	0	12.1	3.1	23.4	88.8	61.8	100	100	100	100	100	100	39.6	20.2	12.2	50.8
46	50	R	41.4	12.7	7.6	10.1	11.2	7.5	16	10.3	-3.8	-2.3	31	87.5	23.2	31.2	0	11.8	13.1	16.1	8.8	3.9
47	51	G	41.3	0	21	6.9	5	5.6	46.9	59.1	67.7	13.7	100	100	100	91	13.3	21.1	24.6	21	16.5	17.5
48	52	K	5.1	6	3.3	2.8	1.6	0	-0.2	-1.6	-5.2	-3.9	0.9	-1.8	1.1	1.4	-0.3	0	5.6	4.6	1.7	3.4
49	53	L	96.7	23.6	17.8	19.7	19.2	15.3	20.2	23.2	0	4.8	61.2	100	88.6	22.2	62.3	25.7	21.7	22.5	17.2	16.9
50	54	C
51	55	P	0	1.4	2.4	-1.2	-2.9	-1	-3.3	-1.9	-1.6	-3.3	-1.6	-4.5	5.4	3.8	-2.1	-1.6	2.4	4	1.8	0.5
52	56	K	35.3	3.1	4.6	-0.3	-1.4	0.5	-2.1	-1.1	-0.9	-1.6	4.9	5	4.4	5.1	0.3	0	3.3	2.6	1	1.2
53	57	C
54	58	L	15.3	4.9	6.5	4	2.8	2.8	1.2	2	0	2.5	5.4	5.4	5.6	7.2	2.6	2.6	6.8	7.3	4.3	4.5
55	59	N	95.7	1.6	6.3	2.2	5.9	3	8	9.7	2.1	3.1	4.1	3.4	4.1	3.7	1.3	1.5	5.3	3.5	0	3.4
56	60	C
57	61	T	64.1	14.1	11.9	4.7	0	9.2	35.6	20.7	16.5	7.3	15.5	20.6	14.9	13.5	9.1	7.6	13.7	16.6	9.9	9.5
58	62	D	13	4.4	-3.9	0.9	-4.7	-3.7	-6.2	-6.5	52.6	28.5	100	100	100	100	100	67.3	15.2	0	-0.2	7.8
59	63	L	55.5	20.9	15.9	17.5	14.7	11.5	18.5	52.5	0	7.8	42.8	100	77	18	40.2	27.6	19.8	22.5	17.8	11.5
60	64	D	100	9.1	0.2	4.2	5.8	-1.3	54.8	88.6	98	100	100	100	100	58.6	100	100	21.5	0	-0.4	28.8
61	65	V	100	20.3	10.7	17.5	9.7	12.5	0	5.2	21	28.2	76.7	100	84.2	35.9	39.9	71.5	26.3	23.3	15.6	18.5
62	66	A	100	13.3	43.8	13.6	53.3	0	90.2	100	100	100	100	100	100	100	100	100	100	57.3	89.4	100
63	67	L	100	25.6	17.7	21.7	16.4	17.2	19.8	23	0	15.2	80.2	100	100	25.3	49.2	38.1	20.3	22.8	15	14.4
64	68	G	100	0	100	100	100	100	100	100	100	100	100	100	100	100	100	100	100	100	100	100
65	69	R	100	9.3	-2.1	3.3	-1.3	-1.5	-1.9	18	14.3	-0.2	26.5	43.5	27.2	7.6	0	4.8	11.4	13.8	8.3	2.8
66	70	P	0	10.9	8.3	11.1	6.5	6	6	25	11.8	6.1	25.2	15.2	23.2	9.7	5.8	7.4	13.5	14.4	9.1	5.1
67	71	K	100	-2.3	2.9	2.1	0.3	3.4	6.2	12.2	3.4	0.7	43.4	10.4	29.4	17.6	0	0	6.5	5.9	-0.5	1.1
68	72	C
69	73	T	35.1	7.8	6	6.5	0	7.5	0.5	1.6	-1.7	2.4	7.7	9.3	8.2	11.9	4	7	10.1	11.3	6.3	6.9
70	74	G	100	0	23.2	15.7	24.5	17.2	30.5	41.5	19.2	20.2	38.4	32	19.8	30.5	19.1	20.3	27.2	22.2	20.5	25.8
71	75	K	8.7	4	4.1	1	-1.6	1.2	-2	-1.4	-0.3	1.6	1.2	0.3	1.7	3.7	0	0	3.4	3.5	2.7	1.7
72	76	I	28.4	25.4	13.6	20.5	11.6	17.1	3.2	0	3.2	21.7	12.2	10.3	16.1	28.8	31.5	30.3	24.2	21.5	14.5	16.2
73	77	P	0	3.7	4.2	0.5	0.7	0.8	0	0.3	0	-0.2	5.2	6.1	5.4	4.9	2	2.4	4.8	3.2	3.3	2
74	78	S	5.8	4.7	7.3	0	0.3	-0.1	1.8	2.5	9.5	6.4	8.7	6.4	7.6	7.4	2.6	5.5	8.9	9.7	5.9	6.5
75	79	A	83	10.2	8.3	-0.2	11.4	0	47.6	86.7	83.1	23.7	70.4	100	71	23	22.2	43.4	37.3	20.4	10.9	47.6
76	80	R	5.1	3	3.2	-1.3	-2	0.7	0.4	2.5	2	1.7	10.3	12.1	13.1	9.2	0	0.1	4.5	6	1.8	1.9
77	81	V	54.9	15.2	6.1	7.8	4	5.5	0	8.4	14.7	4.3	1.7	28	2.1	5.4	13	16.3	16.3	12.8	6.4	11.7
78	82	S	100	5.9	24.3	0	22.5	-4.9	50.6	100	100	100	100	100	100	100	100	100	100	42.5	63.9	100
79	83	I	100	26.1	17.4	20.2	10.3	18.8	3.3	0	16.5	5.6	100	100	100	40.6	66.5	34.1	24.8	23.9	18.6	13.8
80	84	L	100	17.9	9.2	11.5	10.6	8.2	35.8	55.6	0	-0.6	33.2	14.6	36.3	15.5	6	15.8	12.5	11.1	6	8.8
81	85	H	10.2	2	-0.8	-2.8	-2.3	-4.2	-5.2	7.3	11.3	-5	2.6	0.8	6	0	14.8	8.9	8.7	4.6	0.9	3.1
82	86	E	27.9	2.1	-2.4	-2.9	-1.8	-6.5	1.7	3.4	-8.6	-11	2.2	-3.9	2.2	2.4	-7.3	-3.8	0	2.9	-1.7	-4.8
83	87	V	6.5	5.3	5.7	2	1.2	1.4	0	2.6	2.2	2.6	12.8	10.5	15.7	11.5	1.9	5.3	3.9	2.4	0	4.1
84	88	R	100	7.5	3.1	1.5	-2	1.1	2.1	4.3	3.1	0.3	9.3	16.1	12.9	6.9	0	2.7	4.3	6.9	0.1	2.1
85	89	P	0	8.7	4	5.2	6.1	0.7	16.7	32.1	49.5	42.4	65.2	100	78.2	12.1	97.9	57.7	32.3	19	8.8	31.6
86	90	V	68.3	9.2	7.7	4.8	-0.1	5.7	0	1.5	8.3	6.8	9.6	14.5	11.4	9.3	3.9	4.8	10.2	15.7	8.8	7.4
87	91	T	95.3	11.1	6.5	7	0	6.5	46.2	38.2	57.9	17.1	100	100	100	54.1	42.7	40.9	35.9	14.5	7.2	37.2
88	92	S	100	3.6	5.9	0	2.2	-0.3	8.3	5.8	1.4	0.5	7	6.2	8	6.4	1.1	3.4	6.8	0.6	-1.9	5.2
89	93	G	100	0	61.2	51.8	78.1	57.8	100	100	95.8	90.8	100	78.4	100	90.9	100	100	68	64.8	64.8	100
90	94	C
91	95	F	100	15.9	8.8	10	8.7	6.6	9.1	29.9	18	5.3	0	8.5	12.7	5.4	11.5	18.1	20.2	17.5	9.8	16.2
92	96	P	0	8	3	4.8	2.1	-0.1	11.4	37.6	100	58.8	82.9	100	76.8	39.3	45.2	68.5	27.4	14.6	13.1	21.3
93	97	I	50.4	21.1	13.3	16.7	8.6	14	4.9	0	12.6	16.8	100	100	100	57	51.9	37.1	20.5	26.8	19.6	14.5
94	98	M	66.3	18.3	10.8	13.7	14.8	9.8	15.8	13.1	-0.1	0	40.9	92.2	36.3	41.4	16.6	22.6	15.3	16.4	8.8	11.6
95	99	H	44.5	11.7	5.8	10.5	12	5.1	26.3	25.4	6.8	8.9	11.3	48.1	21.8	0	27.9	26.5	14.1	15.3	10.2	11.9
96	100	D	20.6	2.6	1.4	-0.4	-3.8	-0.1	-4.5	-0.5	3.3	-5	-3	-4.2	-1.2	2.3	-3.4	-1.1	0	0	-4.3	-4.5
97	101	R	47.5	21.9	19.1	17	14.1	17	15.1	12.9	12.5	9.1	14.1	15	15.8	18	0	17.5	19	20.9	15.6	14.3
98	102	T	45.1	13.7	11.4	5.8	0	9	56.1	51.9	98.5	75.5	100	100	100	100	100	98.1	76.6	34.8	30.7	47.2
99	103	K	37.6	0.5	0.8	-0.4	43.3	-1.8	57	60.3	15.4	-4.4	44.2	25.5	34.7	26.9	-6.7	0	8.2	4.8	-0.9	3.5
100	104	I	100	20.7	17	19	13.6	14.9	6	0	26.1	24.6	100	100	100	75.4	100	49.7	25.4	23.2	15.8	21.9
101	105	R	51.5	16.5	13.4	13.6	9.6	9.4	8.4	19.3	18.9	7.2	35.4	47.9	39.2	31.8	0	17.8	16.9	13.9	10	14
102	106	Q	57.3	14.2	10.3	11	6.1	8.2	19	36.7	8	-1.9	13.8	50.6	29.8	4.7	14.8	14.6	9.8	13.6	7.4	0
103	107	L	100	27	20.7	25.2	22.4	20.1	46.5	79.7	0	31.2	67.6	100	100	22.5	100	49.1	25.5	29.6	22.6	21.6
104	108	P	0	9	7.2	7	14.6	1.9	26.3	42.9	78	100	100	100	100	100	100	100	31.1	16.5	8.7	35.8
105	109	N	100	23.5	13.9	18.2	10.2	14	7.9	13.2	21.1	27.2	32.6	100	36.1	33.7	61.4	65.4	29.2	18.1	0	23.5
106	110	L	100	17.9	16.2	15.1	10.4	9.9	5.7	26.1	0	5.2	4.2	7.8	5.8	11.4	3.8	12.6	16.5	18.8	14.4	11.2
107	111	L	100	30.5	21.8	26.7	27.6	21.5	37.1	33.6	0	11.5	47.1	100	98	26.7	75.5	39.4	25.2	27.8	20.5	18.3
108	112	R	100	14.3	11.1	10	13.3	8.2	15	12	8.9	6.5	59.6	79.1	100	34.6	0	20.3	17.9	23.2	14.5	11.7
109	113	G	100	0	49.7	41.3	68.3	49.7	100	100	100	100	100	100	100	100	100	100	100	73.4	65.3	100
110	114	Y	51.3	22.1	16.4	17.9	17.7	13	56.3	61.7	18.2	12	5.1	19.1	0	12.7	16.2	17.9	26.6	23.6	16.2	18.5
111	115	E	62.8	3.9	-2	0.8	-5.4	-5.1	3.8	6.5	0.3	-3.5	11.6	4	10.5	6.2	-6.4	-3.2	0	8.6	5.4	-2.5
112	116	H	100	6.8	3.2	1.4	-2.3	1.3	-5.3	-3.9	-1.8	-2.4	2.1	5.3	3.3	0	-0.1	0.6	5.4	6.8	0.2	3.7
113	117	I	59.5	25.6	14.2	18.7	11	17.6	0.6	0	10.6	24.5	100	100	100	100	75.3	74	23.4	26.5	17.1	21.6
114	118	R	50.8	11.6	9.1	7.9	4.9	6.8	4.1	5	5.5	6	8.7	8.3	9.5	11.8	0	5.1	10.9	14.2	10.1	9
115	119	L	25.4	22.3	18.7	18	17	16	14.9	9.6	0	3.8	27.4	22.8	26.6	33.6	13.2	17.9	18.6	25.3	18.9	14.3
116	120	S	39.9	10.7	4.1	0	4.7	0.2	2.8	2.6	13.4	5.7	84.7	60.4	73.7	29.4	13	13.8	18.2	10.9	4.8	13.4
117	121	T	13.6	4.9	6.9	2	0	3.6	3.2	3.2	1	3.5	11.6	9.5	12.1	7.9	3	3.9	5.2	4.8	3	3.4
118	122	H	49.7	-1.2	-0.8	-4.3	-5.9	-4.8	-8.3	-6.5	-7.6	-4.7	-2.7	-1.3	-2	0	-6.2	-5.2	-1.4	-0.4	-3.3	-5.1
119	123	N	10.6	9.1	5.7	5.7	3.7	2.3	4.8	10.2	7.1	6.2	16.3	16.3	17.1	11.7	3.6	4.5	7.8	6.3	0	6.4
120	124	V	34.3	20.2	12.2	15.5	8.3	10.4	0	17.9	23.7	29.1	81.3	68.7	66.5	54	88.8	47	35.3	26.7	18.1	25.4
121	125	I	100	18.3	7.7	12.1	5.8	10.8	0.8	0	0.6	10.2	16.5	20.4	16	14.6	13.9	20.3	18.6	21.3	10.9	10.3
122	126	N	14.9	6.3	1.2	2.6	-4.1	2.3	-4.8	-4.4	-3.4	0.9	5.7	5.9	5.6	6.2	0.5	1.8	6.2	3.7	0	0.1
123	127	A	10.2	9.8	3.2	6.4	6.1	0	5.3	13.2	33.4	25.1	60.4	45.7	33.5	68.1	48.2	63.5	31.6	23.6	13.5	29
124	128	E	8.2	1.5	1.2	-0.1	-4	-3.4	-7.6	-6.9	-6.4	-2.5	1.8	1.2	3	0.9	-2.8	-3.9	0	0.3	-2.3	-1.4
125	129	N	82.1	4.1	5.2	2	-2.4	3	5.5	5.9	-2.1	0	3.1	2.6	3.2	3.3	0.8	0.2	5.3	5.6	0	2.6
126	130	A	44.7	10.2	20.6	8.7	22.4	0	61.7	51	46.4	39.2	92.7	56.5	71.1	100	32.2	51.4	40.3	31	33.5	29.2
127	131	P	0	7.3	7.8	4.1	7.2	0.9	8.8	8.8	4.7	3.2	6.9	2.6	7.3	8.9	4.5	6	9	6.2	4.7	4.9
128	132	G	100	0	71.7	59.7	84.8	58.2	100	83.2	100	65.9	100	100	100	82.6	65.4	86.2	71	74.9	74.2	65.9
129	133	G	100	0	100	100	100	100	100	100	100	100	100	100	100	100	100	100	100	100	100	100
130	134	P	0	1.2	3	0.7	-0.7	-2.4	-3.1	-2	-4.9	-2.9	5	2.9	5.6	5.1	-1.7	-1.9	3.2	2	-0.5	-0.2
131	135	Y	100	29.1	19.3	23.3	17.8	19.1	12.1	14.7	29.2	14.6	4.3	18.8	0	16.5	21.2	25.4	30.5	28.7	20	24.3
132	136	K	100	3.4	3.5	1.2	-2.5	-0.8	-3.7	-3.9	-1	-1.4	3.4	3	2.7	5.1	-1.7	0	2.3	7.2	5	2.5
133	137	I	20.7	14.3	9.1	10.9	5	9.6	1	0	5	3.5	11.2	8.8	14.1	11.1	5.3	5.2	10.8	11.3	6.7	9
134	138	G	93.3	0	7.7	6.8	13.2	0.8	15.3	18.8	13.2	2.7	28.1	24.7	28.8	18.8	3.9	7.4	11.8	13.7	6.8	6.8
135	139	T	22.4	8.1	5.6	5.4	0	3.2	-2.3	9.2	1.4	3.6	2.8	7.1	2.8	6.6	4.4	5.8	9.8	11.9	6.6	4.8
136	140	S	71.7	13.3	6.8	0	-6.4	2.4	6	10.9	100	16.6	100	84.1	100	100	26.1	21.4	25	16.5	9.8	23.4
137	141	G	6.6	0	3.7	-0.9	5.1	-2.2	9.2	10.6	3.3	0.3	11.8	11.2	12.2	9.7	-2.6	-0.9	4.3	7.5	5	0.9
138	142	S	100	9.7	16.1	0	13	-0.9	23.5	34.1	100	73.6	100	100	100	100	100	100	55.2	38.3	20.7	59.1
139	143	C
140	144	P	0	2.3	4.9	5.2	4.1	1.5	6.2	10.2	-5.3	1.6	1.6	2.8	1.7	5.6	-0.5	-0.4	5.4	5.7	2.3	3.3
141	145	N	100	5.7	5.7	4.7	0.3	5.4	-1	0.8	14.8	6.2	23.4	15.5	24.5	19.6	6.1	8.4	11.9	8.4	0	8.2
142	146	I	17.6	3	5.4	-0.2	-0.7	0.2	-0.3	0	-1.2	0	3.2	1	5	5.3	0.6	0.2	3.2	2.1	-0.2	1.3
143	147	T	65.7	1.5	2.5	0.1	0	-0.3	-0.6	1.1	-1.6	0.8	-0.6	0.9	-0.5	0.8	-1.3	0.3	4.3	1	-2.8	2
144	148	N	100	0	6.7	4.2	6.4	4.5	8.1	11.6	2.7	5	6.2	9.2	5.6	6.3	3.2	2.4	6	4.2	0	4.4
145	149	G	60.5	0	2.3	2	-2.2	-2.2	2.3	5.4	-4.6	-1.6	2	4.2	2	3.9	-0.6	-1.4	3.7	4	0.9	-1.5
146	150	N	-1.1	1.8	0.8	-1.8	-3.9	-4.2	-2	14.7	-0.4	-3.4	1.9	-0.2	2.6	4.8	-1.7	-1.7	2.2	2.4	0	0.3
147	151	G	100	0	14.1	2	33.5	1.6	55.6	48.9	38	26.9	26.2	22	30.3	19.9	28.5	27.3	36.3	3.6	1.9	40.3
148	152	F	82.4	15.8	12.8	13.4	10.3	12.8	14.1	11.9	6	6.5	0	-3.8	4.7	13.7	12.8	19.1	18.4	15.8	7.5	13
149	153	F	33.5	25.1	17.6	20	22.7	15.6	34	53.6	8.7	9.1	0	8.6	3.2	13.6	20.4	25.1	23.6	22.1	16	15.8
150	154	A	100	7.4	4.8	4.4	5.1	0	8.1	11.1	4.9	2	5.4	6.6	5.9	7	5.8	5.4	8	10.4	6.2	6.4
151	155	T	58.6	13.7	3	8.5	0	4.6	26.1	73	19.5	37.1	100	100	100	29.2	100	59.2	34.4	16.2	7.7	28.9
152	156	M	100	29.2	19	24	17.2	19.3	17.8	24.5	11.4	0	98.3	100	100	62.3	22.1	20.7	27	34	24	17.1
153	157	A	100	10.2	33.1	4.9	50.9	0	82.4	93.8	100	94.2	100	100	100	77.6	100	100	63.4	35.1	32.7	100
154	158	W	38.3	25.8	16.3	19.1	15.9	15.1	15.4	44.1	17.5	8.1	15.3	0	17.1	8.7	13.8	14.8	19.1	17.8	12.7	14.6
155	159	A	54.4	9.4	24.8	8.8	19.4	0	89.2	100	61.2	38.7	100	100	100	100	100	100	45.7	35.3	29.2	28.6
156	160	V	100	23.3	14.1	18.6	10	15	0	-2.5	6	15.9	97.9	36.2	100	37.1	10	17.5	17.4	23	15.7	13.4
157	161	P	0	9.8	6.4	8.3	4.7	2	-1.2	6.2	13.5	14.5	100	100	100	90.6	100	55.1	20.2	15.1	10.9	8.3
158	162	K	48.1	8	7.1	5.8	5.7	-0.1	8.5	8.5	0	0.1	8	6.8	8.1	6.6	1.3	0	6.7	8.8	4.9	4.4
159	163	N	19.6	5.1	2.3	1.7	-1.3	0	-5.8	-2.9	-6	-1.4	0.4	1.2	1.4	3.2	-1.8	-2.3	2.1	4.2	0	0.2
160	163	D	3.1	1.4	4.1	-2.9	-2.3	-1.7	-1.8	-0.6	-1.8	0.7	4.4	0.6	4.3	5	-1.5	-1.7	-0.8	0	-1.1	0.4
161	163	K	21.6	2.7	5.1	0.6	-0.9	-1.6	-2	-2.1	-0.6	0	4.1	5.9	4.5	3.9	0.2	0	3.1	1.3	0.2	1.8
162	163	N	36.7	4.6	-2.1	0.3	-1.1	-1.5	-7.4	-2	0.2	-1.6	-1.1	1.1	-1.4	1.2	0.1	-0.1	4.1	4	0	0.7
163	164	K	39.9	6.9	0.6	3.6	-1.1	-1.8	17.2	22.3	-0.7	-8.8	19.4	12.7	22.8	21.2	-1.6	0	8.9	10.1	2.8	2
164	165	T	67.2	3.4	2.8	2.6	0	1.7	1.7	4	7	2.2	9.4	10	9.9	6.9	1.7	1.5	6.3	6.9	3.2	4.1
165	166	A	14.2	3.8	7.8	1.9	3.4	0	7.3	13.9	5.8	4.7	7.3	6.1	6.6	7.5	3.1	4	7.5	9.1	5.9	6.4
166	167	T	37.7	17.1	6.5	9.2	0	7	2.5	7	28.7	11.2	43.7	50.2	56.1	28.5	14.6	15	21	21.2	13.5	19.9
167	168	N	7.3	1.4	2.7	0.7	-0.9	-0.2	-3.9	1.2	-1.9	-0.7	0.7	-0.1	0.7	2.6	0.8	0.9	2.8	2.6	0	-0.7
168	169	P	0	8.4	5.5	5.6	7.4	1.9	5.3	7.7	3.1	-4.3	16.3	34.8	36.8	11.8	18.5	21	10.6	9.2	6.3	8.6
169	170	L	100	15.8	8.4	11.7	12.2	7.4	12	32.6	0	4.5	15.2	12.1	16.1	14.2	7.3	8	15.5	16.5	4.4	7.2
170	171	T	33.5	13.1	4.7	8.1	0	5.4	3.7	7.3	7.9	7.2	49.9	66.7	31.3	25.8	26.3	32.8	22	16.6	8.2	19
171	172	I	98.6	21.8	16.9	17.7	12.5	15.5	7	0	4.2	4.6	38.9	38	44.9	26.9	15.9	17.4	20.9	25.1	19	14.5
172	173	E	14.8	6	3.2	3.4	1.1	1.5	1	2.2	-0.2	-1.7	18.8	13.9	16	10.9	-1.1	4.4	0	6.1	2.9	0.1
173	174	V	80.4	27.5	13.4	19.9	11.3	16.3	0	-3.1	38.7	38.7	69.1	100	69.6	38.2	71.2	56	23.4	24.7	17.7	13.2
174	175	P	0	6.1	6.2	2.8	1.8	3.4	2.8	2.2	1.6	3.1	6.7	6.6	7.2	5.9	3.5	4	8.1	8.3	5.7	6.9
175	176	Y	21.7	14.1	10.8	9.7	16.8	6.8	24.4	16.1	44.4	18.6	1.8	20.4	0	9.5	34.7	27.2	29.3	17.4	10.4	21.4
176	177	I	76.8	19.8	15	15.6	8.3	16.2	3.8	0	14.6	12.1	36.2	34.3	35.6	29.1	11.9	13.7	18.9	21	13.5	14.9
177	178	C
178	179	T	66.3	3.2	5	1.9	0	0.6	-1.3	-0.9	-0.7	2.6	6.4	7.5	5.6	3.7	0.3	0.6	5	6.2	3.2	2.5
179	180	E	1.2	0.2	0.8	-2.7	-3.9	-3.3	-2.4	-2.3	-4	-1.1	1.5	-1.1	1.4	1.8	-2.7	-3.2	0	-0.2	-1	-0.8
180	181	G	100	0	26.1	14.2	23.5	25	31.1	28.7	23.9	23.3	24.5	24.8	23.9	24.1	19.5	22.5	27.7	19.9	17	22.9
181	182	E	55.3	4.7	-2.7	1.6	1.5	-4.9	10.7	18.7	1.2	4.1	-3.6	-0.2	-2.8	0.7	2.6	6.1	0	7.6	2.3	2.5
182	183	D	43.4	2.6	1.1	1.7	-4.6	-3.5	-9.7	-1	86.6	28.2	100	100	100	47.3	16.2	15.6	18.4	0	4.5	8.1
183	184	Q	100	24.8	17	19.3	16	15	54.1	99.4	25.6	16.5	100	100	100	100	100	46	17	30	20.8	0
184	185	I	76.6	25.6	15.6	20.8	10.5	18.5	2.8	0	16.8	12.6	100	100	100	17.9	100	42	24	25.7	18	18.3
185	186	T	100	19.9	8.9	10.6	0	9	14.7	56.4	93.8	94.6	100	100	100	100	100	100	40.1	19.3	13.2	52.5
186	187	V	51.5	25.3	13.3	20.5	9.1	18.4	0	4	15.7	34.3	100	100	100	100	100	90.5	40.4	25	13.1	33.3
187	188	W	100	26.2	19.1	19.1	18.9	18.1	30.6	30.1	17.6	15.3	4.5	0	10.6	14.5	21.1	28.5	30.8	26.8	19	25
188	189	G	100	0	100	100	100	100	100	100	100	100	100	100	100	100	100	100	100	100	100	100
189	190	F	100	24.6	18.5	19.5	20.2	15.5	33	37.5	16.3	10.9	0	14.1	3.8	15.4	31.1	33.2	27.8	28.6	18.1	20.9
190	191	H	100	13.8	5.1	8.8	12	3.8	27.4	38.3	24.4	11.7	19.5	100	23.5	0	31.1	20.9	22.3	14.8	6.2	9.9
191	192	S	100	5.9	0.7	0	5.5	-1.2	16	19.3	80.8	24.3	100	100	100	34.8	100	49.3	22.9	9.4	1.1	13.7
192	193	D	100	1.7	12.3	2.6	23.6	-3.3	46.6	100	100	88.6	100	100	100	100	100	100	64.3	0	-9.3	78.1
193	194	N	97.2	3.1	4.2	2.1	-1.6	3.6	-2.4	-0.9	4.1	3.6	3.5	4.8	4.4	8.6	2.4	2.3	7.6	6.7	0	5.5
194	195	E	11	-0.5	0.7	-2.1	-6.4	-4	-7.7	-7.4	-3	-4.2	-2.6	-5.2	-2	-0.6	-4.7	-3.8	0	2.3	0.2	-1.4
195	196	T	21	2.9	5.2	1	0	0.1	-1.1	-0.7	-1.6	0.2	5.4	3.4	5.2	4.8	-0.8	-0.7	2.6	2.7	0.4	1.6
196	197	Q	100	3.9	2.9	2.5	-1.7	-2.3	-1.6	0	0.4	-2.1	6.6	2.7	5.1	3.1	-0.3	-0.7	1.4	4.5	-1.6	0
197	198	M	89.3	17.1	8.2	12.3	15.4	7.9	22.5	19.2	35.7	0	41.4	80	70	27.4	32.3	20.6	19.4	21.2	12	16.5
198	199	A	78.1	5.3	7.1	3.2	2	0	1.8	3.9	0.1	-0.9	4.4	2.6	3.8	5.5	2.2	2.2	5.4	6.8	4.9	4
199	200	K	72.6	4.4	4.4	1.7	-1.3	-0.6	-1.4	-3.6	-1.9	0.1	3.2	3.1	2.9	4.1	0.5	0	3.4	3	0.4	2.3
200	201	L	100	16.7	12.4	13.4	9.2	9.1	7.2	5.6	0	5.7	13.2	13.6	14.2	12.8	4.4	8.7	12.6	15.7	10	9.5
201	202	Y	100	30.5	25.1	28.6	20.6	25.3	23.8	41.9	19.8	15.2	7.3	39.5	0	18.4	33	31.1	31.6	31.4	23.3	23.4
202	203	G	100	0	33.6	36	38.6	24	64.7	78.4	42.1	31.1	41	49	52.6	47.9	35.3	36	35.8	34.4	21.9	34.9
203	204	D	33.2	-0.2	-4.7	-7.5	-9.3	-8.7	-16.2	-5.7	11	1.7	18.2	7.8	81	34.6	6.8	8.3	1.4	0	-4.3	4.1
204	205	S	6.5	4.5	4.1	0	-0.3	-1.8	-2.2	-0.3	5.5	3.4	2.8	0.6	2	5.1	2.4	4.8	11.1	2.8	-0.1	5.5
205	206	K	57.8	2	4.1	0	-2.7	-0.4	-1.6	0.7	5.7	1.9	7.5	5.4	7.9	5.9	-2.9	0	6.5	5.6	1.7	3.3
206	207	P	0	8.8	1.7	5.3	3.1	0	4.4	15.6	43.1	3.4	14.7	44.8	17.3	14.5	2.8	12.7	11.9	17.2	7.9	6.8
207	208	Q	100	17.3	10.3	14.5	6.9	10.7	26.6	67.2	9.2	13.9	75.3	100	97.4	25.1	52	39.1	18.6	18.6	11	0
208	209	K	100	6.1	1.1	1.7	-4.5	0.8	6.6	0.3	-1.5	-3.6	0.5	3.2	21.6	0.4	-2.4	0	3	7.4	2.5	-2.1
209	210	F	100	28.5	18.9	22.7	16.6	18.4	15.1	45.3	15.7	13.2	0	98.2	4.9	13.3	46.7	37.8	32	29.3	20.5	20.7
210	211	T	100	8.8	7.1	5.2	0	3.5	47.1	48.7	45.5	16.3	100	98.5	100	47.4	23.5	35.5	30.4	27.1	20.5	20.2
211	212	S	100	8.9	8.7	0	15.1	-0.2	40.8	48.7	22.7	11.3	81.7	100	91.5	29.1	17	33.8	25.8	18.7	11.9	20.7
212	213	S	100	5.6	5	0	13.8	-1.8	18.8	18.5	27.1	3.7	40	56.1	41.4	12.9	9	13.7	15.9	18	15.7	12
213	214	A	100	10.5	11.8	3.5	6.4	0	14.8	30.2	23.7	17	21.2	46.8	39.3	18.9	27.6	35.5	48.7	34	18.7	39.4
214	215	N	90.3	5.3	5.3	8.7	6	4.2	10	7.2	9.9	18	30.5	94.9	23.1	20.8	14.5	34.1	19.2	8.9	0	17.6
215	216	G	100	0	100	89	100	74.5	100	100	100	100	100	100	100	100	100	100	100	100	100	100
216	217	V	22.6	11.7	9.3	6.8	4.6	7	0	-0.3	0.6	3.5	8.8	8.3	9.3	6.8	1.1	6.3	9.2	8.4	7	8.3
217	218	T	16.6	11	4.6	5.9	0	5.2	-3.7	-0.6	8	7.2	37.6	39.5	61	22.8	17.5	21.1	15.6	12.2	9	5.2
218	219	T	92.6	9.5	8.6	3.2	0	4.6	8.3	30.9	6.4	3.2	5.6	6.4	6.5	7.4	4.4	10	12.7	14.2	7.3	8.2
219	220	H	57.8	7	0.2	1.2	-1.8	1.2	1.5	5.5	12.3	-1.9	8.2	37.6	16.8	0	13.4	13.5	12.5	9.1	1.8	4.9
220	221	Y	99.5	17.3	12.6	10.6	10.6	9.9	16.6	15.2	5.1	3.4	0.3	17.7	0	7.1	13.4	18	15.4	16.1	10.7	8
221	222	V	73.2	19.6	12.1	13.7	6.9	13	0	-1.3	32.4	4.3	100	97.7	100	30.9	54.4	19.7	14.4	22.1	13.2	11.7
222	223	S	100	11	11.2	0	22.4	3.8	62.1	100	58.4	79.6	100	100	100	93.1	90.9	80.1	42.2	24.1	18.5	38.2
223	224	Q	49.3	18.6	11.1	10.3	3.5	9.4	19.7	35.4	17.3	1.7	16.4	22.8	17.5	18	8.9	12.7	9.1	22.3	13.8	0
224	225	I	36.7	23.7	16	18.9	10.9	18.4	3.5	0	16.6	17.3	43	45.4	53.8	43.3	19.4	21.4	28.3	24.2	17.6	20
225	226	G	100	0	10.4	3.4	16	3.8	28.7	25.9	30.3	15.8	33.5	16.5	16	16.1	14.4	16.6	21.7	8.6	9.1	17.8
226	227	G	100	0	7.7	3.9	6.9	3.8	7.7	9	3.9	3.9	6.5	8	7	5.2	2.3	3.7	7.3	4.8	1.4	4.4
227	228	F	27.8	21.3	16.4	19.8	16	14	11.6	21.5	24.8	4.9	0	28.3	6.1	12.1	27.9	24.4	25.1	22.9	16.1	16.4
228	229	P	0	2.4	4.6	-1.2	1.4	1.2	4.3	4.4	6.1	2.7	9	9.8	9.8	5.9	0.5	3.1	8.2	7.4	0.7	4.6
229	230	N	2.5	0.2	3.7	-1.7	-1.6	-2.1	-1.2	-0.1	-1.9	0.8	3	4.1	2.6	2.4	-1	-1	3.1	0.2	0	1.7
230	231	Q	7.3	8.3	6.4	7.3	3.1	3.6	3.5	1.3	8	2.8	11.9	10.5	10.8	12.8	3.8	7.5	11.2	15.1	7.8	0
231	232	T	40.1	8.7	6.4	3.3	0	3.3	3.6	4.3	1.6	2.4	7	5.6	8.7	4.1	0.3	1.7	7.5	10.2	5.1	4.5
232	233	E	100	4.2	4.4	7.4	9.3	3.4	24.3	30	-4.8	-0.1	0.8	0.2	1.1	1.9	2.1	2.6	0	7.2	0.2	-3.3
233	234	D	96.4	-3	-6.8	-3.7	-3.9	-6.2	10.2	12.4	2	7.4	6.2	74.1	9.4	3.3	10.2	20.1	10.7	0	-1.8	17.2
234	235	G	71.9	0	7.3	-0.7	0.1	-3.5	6.1	6.1	6.2	1.3	2.1	1.8	16.5	5.2	0.8	4.2	6	7.3	3.4	1.8
235	236	G	100	0	14	10	13.2	10.3	15.9	15.8	9.7	11.2	12.1	13.4	12.5	12.3	10.8	10.4	14.2	12.7	8.1	10.8
236	237	L	21.5	9.7	6.5	5.7	1	4.6	-3	-1.2	0	1	4.4	5.9	4.6	6.6	2.9	4.1	10.3	9.4	5.4	5.2
237	238	P	0	1.6	2.4	-2	-4.3	-1.1	-2.3	-3	-2.2	0.2	0.1	-0.4	-0.3	1.3	-1.2	-1.3	1.3	1.2	0.5	0.4
238	239	Q	51.5	10.5	4.8	-1	-3	3.2	2.7	4.1	7.7	2.9	14.6	6.1	16.6	2.8	4.4	5.8	9.7	6	1.5	0
239	240	S	12.2	6.8	9.8	0	-1	4.5	10.7	14.6	2.2	4.5	9.6	9.1	9.2	8.8	5	4.1	8.7	6.1	3.4	5.4
240	241	G	100	0	100	46.4	100	35.9	100	100	100	100	100	100	100	100	100	100	100	100	100	100
241	242	R	48.7	16.1	10.6	10.2	7.9	7.1	11.5	76.6	14.3	2.8	7.9	58.7	12.7	11	0	14.6	18.4	20.8	13.8	11.2
242	243	I	100	26	13.8	19.5	11.9	15.8	4.8	0	59.1	23.5	100	100	100	100	100	64.8	24.6	31.1	29.5	19
243	244	V	100	21	15.1	14.4	8.2	12.7	0	6.4	32.9	10.7	85.8	66	100	57.1	22	25.7	19	21.6	16.1	12.3
244	245	V	85.3	28.7	14.6	21.5	11.4	18	0	16	35.3	65.3	100	100	100	100	100	89.4	25.2	25.9	18.1	30.8
245	246	D	98.4	1.2	3.4	-2.8	0.7	-5.4	21.8	28.1	24.1	-0.4	100	100	100	44.1	91.8	34	22.7	0	4.2	31
246	247	Y	67.1	25.2	16.7	17.1	16.9	13.7	17.4	14.2	21.8	11.6	2.3	46.1	0	14.4	17.6	28.4	24.6	24.9	16.5	21.5
247	248	M	100	21.1	18.9	17.7	14.1	15.7	8.5	7.4	11.3	0	14.4	72.7	30.1	19.9	43	22.5	23.4	23.3	17.5	15.8
248	249	V	23.1	17.5	12	12.1	6.2	11.5	0	1.5	6	5.8	59.3	50.8	54.3	39.4	8.4	11.1	15	14.8	9.2	10.9
249	250	Q	100	15.6	6.6	12	17.3	7.8	15.8	12.9	-5.1	5	100	100	100	29.7	100	31.6	14	17	7.7	0
250	251	K	100	-3.5	-6.2	-4.8	-8.5	-7.3	-7.4	-5.9	-3.7	-8.1	-7.8	-5.8	-7.3	-4.9	-5.3	0	2.7	-0.4	-8.3	-0.1
251	252	S	100	5.8	3.6	0	2.5	-0.2	4.6	31.5	5.6	0.4	0.7	2.6	1.5	-0.5	-1.2	-1.2	3.2	1.2	-4.1	0.5
252	253	G	100	0	3.7	6.2	6	4.2	5.7	12.9	3.9	3.3	52.6	17.1	17.1	12.6	2.7	4.6	10.8	10.4	3.6	5.8
253	254	K	32.1	0.8	-1.5	-0.9	-4.3	-4.5	-11.9	-8.6	-4	-4.9	21.4	8.5	45.2	10.7	-3.1	0	6.9	5.6	0.3	-1.9
254	255	T	7.3	8.2	3.8	5.1	0	2.4	-2.4	0.4	7.5	3	4.9	3.6	6.6	5.8	2.5	4	10.1	9.2	3.1	7.8
255	256	G	100	0	100	22.6	100	6.5	100	100	100	100	100	100	100	100	100	100	100	100	100	100
256	257	T	45.7	11.6	4.2	6.4	0	4	0.8	-0.2	14.9	3.5	26.6	50.6	27.1	21.8	10.8	15.5	17.3	17.6	10.8	11
257	258	I	100	32.2	17.9	24.2	14.1	22.9	5.1	0	5.3	25.7	69.7	100	96.8	35.8	36.4	38.6	24.8	29.8	21.9	17.8
258	259	T	93.6	9.6	3.1	7.1	0	3	-6.6	0.5	48.1	4	14.9	14.6	15.8	8.4	11.5	16.5	18	13.7	4.9	10.7
259	260	Y	100	28.6	20.1	24	36.7	20.9	43.3	46.4	24.8	13.1	0.5	63.2	0	11.6	45.3	34.8	39.3	33	19.9	31.1
260	261	Q	100	9.9	6.2	11.1	7.8	7.6	58.4	86.2	20.6	5.4	84.5	47.3	100	30.6	8.3	9.6	10.4	17	6	0
261	262	R	100	13.6	7.6	11.8	7.8	7.7	52.5	58.2	13.3	5	35.7	51.6	37	15.7	0	17	14	15.7	6.2	7.1
262	263	G	100	0	72.6	28.1	100	34.5	100	100	100	100	100	100	100	100	100	100	100	100	100	100
263	264	I	34.1	20.2	7.5	12.9	9.3	8.2	-1	0	79.6	2.7	100	100	100	30.8	100	40.4	19.9	23	18.8	11.4
264	265	L	100	31.7	18.2	27.2	27.6	20.5	89.4	84.8	0	13.4	98.7	100	100	32	100	73.8	29.8	31.2	21.1	24.6
265	266	L	88.6	27.7	19.5	24.3	18	19.8	20.6	70.4	0	17.4	57.7	100	100	27.3	56.2	44.1	26	28	20.2	21
266	267	P	0	12.9	14.4	10.1	16.7	5	29.7	45.7	77.4	96.4	100	100	100	66.9	100	100	41.7	26.7	10.6	29.8
267	268	Q	100	6.2	9.4	9.4	2.5	1.8	32.4	68.6	12.6	8.3	100	100	100	99.3	10.5	14.1	12.3	19.6	14	0
268	269	K	100	7.4	2.9	5.5	4.7	-0.8	34	100	-2	-3.2	-0.4	6.9	0.7	4.1	-1	0	9	7.6	1.9	4.8
269	270	V	100	18.1	7.5	12.8	3.2	9.3	0	15	29.5	93	100	100	100	100	100	100	26.4	24	15.6	24
270	271	W	73.8	36.1	30.6	33.6	45.7	29.2	39.2	36.4	19.5	23.1	26	0	38.8	18.9	25.6	29.1	35.6	35.8	28.1	29.3
271	272	C
272	273	A	100	12	-0.8	6.3	0.2	0	3.2	100	75.2	100	100	100	100	100	100	100	44	24.6	28.3	62.7
273	274	S	100	2.5	1.9	0	-0.2	-0.7	4.3	4.1	6.3	0	9.3	6.5	8.2	9.5	-1	0.3	6.1	6	3.9	1.2
274	275	G	100	0	42.6	28.3	62.5	29.4	100	100	100	37.9	49.7	48.4	46.3	37.6	38.6	32.3	39.2	41.6	34.7	36.2
275	276	R	30	7.6	5	2.9	0.6	4.1	-0.4	1.6	2	1	6	6.9	5.3	6.2	0	2.7	8.6	11.2	6	3
276	277	S	82	6.4	14.6	0	24.1	-4.8	44.6	100	100	100	100	100	100	100	100	100	89.8	27	22.4	93.3
277	278	K	69.6	7.8	4.1	2.6	4.9	-0.8	21.3	21.7	-1.4	-1.7	4.9	2.8	6.7	5.6	-3.4	0	5.7	6.6	1.2	2.5
278	279	V	27.2	20.6	11.1	14.9	5.7	13.2	0	14.4	15.5	9.1	54.2	100	52	76.9	18.6	23	22.1	24.3	18.2	19.7
279	280	I	100	27.1	18	21.7	12.8	19.6	5.3	0	14.5	19.5	88.2	100	100	40	100	53.4	30.6	31.8	22.8	21.7
280	281	K	100	4.3	1.5	2.6	0.7	-1	-1.5	-1.2	-1.4	0.1	0.9	-1.6	1	1.8	-5.2	0	3.9	6.6	2.3	2.7
281	282	G	100	0	100	100	100	68.7	100	100	100	100	100	100	100	100	100	100	100	100	100	100
282	283	S	32.5	4.1	1.7	0	-0.1	-0.8	1.1	1.1	-2.2	-1.3	2.8	4.4	2.7	3.9	0.2	-0.8	5.8	5.9	2.1	2.8
283	284	L	34.5	19	14.8	15.7	7.6	16.1	8.4	7.2	0	3.2	19.6	19.4	19.1	20.6	11.9	16.1	18.3	20.6	15.4	9.3
284	285	P	0	0.4	0.2	-2.5	-2.8	-1	-2.4	-2.6	-2.7	0	4.4	2.4	3	5	-1.4	-0.4	2.4	3.4	0.2	-0.5
285	286	L	24.9	23.3	17.1	19.7	17	15.7	17.8	26.6	0	7.3	14.2	57.7	27.5	18.9	20.2	19.9	23.4	22.6	14.8	15.9
286	287	I	34.1	14.2	9.8	9.4	6.8	8.4	0.8	0	1.4	6	12.5	13.5	13.1	13.3	6.2	6.9	12.7	11.5	9.1	9.8
287	288	G	100	0	11.9	5.4	15	6.6	39.4	33.2	10.4	10.3	13.5	10.4	12.6	11.4	9.6	9.5	15	9.7	8.2	11.4
288	289	E	36.2	-1.8	-3	-5.4	-7	-6.5	-7.7	-4	-3.9	-4.7	-4.2	-6.4	-3.9	-1.2	-4.5	-4.9	0	2.2	-3	-1.7
289	290	A	100	12.2	7.6	7.1	8.9	0	6	82.6	69.3	12.8	30.2	70.6	27.2	12.3	6.9	10.3	27.4	18.4	9.5	15.4
290	291	D	62.2	3.7	0.7	3.6	6.5	-3.7	27.3	56.5	-0.6	-1.3	1.8	-1	1.4	1.8	-0.9	-1	3.7	0	0.5	0.2
291	292	C
292	293	L	100	27.5	17.7	22.9	30.4	19.1	31.8	21.7	0	20	100	100	100	49.1	84.2	47.9	26.8	27.6	19.5	12.2
293	294	H	100	21.9	10.5	12.7	7.2	10.7	9.5	70.1	52.5	8	58.9	88.6	83.2	0	29.9	30.9	28.1	16.6	5.1	19.9
294	295	E	89.9	2.4	0.2	4	-0.4	-3.5	-7.7	8.5	0.2	-0.4	11.3	8	11	10	-0.3	2.6	0	9.7	6.6	2
295	296	K	81	7.5	4.6	6.2	1.6	2.5	-3.6	-2.6	2	3.5	8.6	18.4	7.9	7.6	1	0	6.9	9.9	5.8	2.8
296	297	Y	100	25.2	20.1	23.4	28.7	17.9	28.6	26.4	32.3	11.6	4.6	15	0	15.2	13.8	15.6	28	25.8	18.4	19.4
297	298	G	100	0	79.5	41.6	100	30.4	100	100	100	100	100	100	100	91	100	100	100	100	73.1	100
298	299	G	100	0	9	7.6	29.3	-0.2	36	57.7	28.7	15.5	81	59.5	100	33.2	14.7	31.8	39.8	27.3	25.4	22.6
299	300	L	53.5	15.1	11.1	11.8	6	10.9	2.6	0.7	0	4.2	9.3	10.9	11.2	14.6	11.6	12.5	13.6	16.9	11.9	8.1
300	301	N	20.1	5.6	4.5	3.2	-0.6	3	-1.3	-0.2	-0.9	0.8	-0.6	-0.5	2.3	3.8	1.4	0.3	4.7	7.5	0	3.8
301	302	K	43.4	8.8	1.1	5.5	-0.1	1.5	2.8	17.1	-4.6	-3.9	8.9	6.4	20.5	9.8	-2.9	0	6.5	5.9	0.8	1.1
302	303	S	17.1	2.4	3	0	-3	-1.4	-4.5	-3.6	-3.3	-2	1.8	1.3	1.8	2.9	-1.7	-2.1	1.6	2	-0.3	0.3
303	304	K	83.2	4.4	2	1.6	-1.4	-1	-2.4	8.2	1.6	-5.1	-1.3	-5.1	-1.5	2	-3.3	0	4.9	8.2	2.4	0.7
304	305	P	0	2.5	3	0.4	5.9	-3.8	6.1	6.2	15.5	-0.4	90.5	100	100	16	23.6	13.8	5.9	10.9	5.9	3.2
305	306	Y	100	17.2	7.1	12.2	6.5	7.9	26.9	32.9	9.1	4.5	7.8	46.8	0	13.5	27.7	26.6	22.4	18.2	8.1	17.8
306	307	Y	100	21.6	14.2	16.8	24.3	13.8	13.5	14.8	22.6	10	11.4	52	0	14.6	18.1	24.6	24	27.9	18.2	18.9
307	308	T	100	13.7	4.1	10.7	0	9.6	1.9	4.3	14.8	11.4	25	21.7	27.2	19.5	11.5	14.7	18.7	18.6	10.3	14.4
308	309	G	100	0	100	53.7	100	54.4	100	100	100	100	100	100	100	100	100	100	100	100	100	100
309	310	E	39.3	0.7	-0.4	-2.3	-6.7	-4.3	-8.6	-9.1	-6.7	-5.1	-0.9	-0.1	0.4	-0.2	-2.1	-1.7	0	-1.3	-3	-5.2
310	311	H	0.5	2.5	-1.1	-0.5	-0.4	-4.5	-4.9	0.2	-3.3	-7	2.1	-1.7	2.6	0	-0.8	1.1	5.7	4.2	-0.6	0.4
311	312	A	100	4.8	19	7.3	27.9	0	82.6	87	100	32.2	91.8	83.7	100	78	29.5	34.2	31.2	17.5	23.7	36.2
312	313	K	2.9	1.9	0.3	1.3	10.5	-4.1	39.4	87.4	-1.1	-4.5	16	20.5	19.5	8.4	-6.3	0	6.2	5.6	0.2	3.1
313	314	A	85.4	10.2	1.1	3.1	6.9	0	20.6	19.7	0.9	-3.1	39.5	64.8	20.5	9.7	-2.7	5.2	7.9	14.9	4.4	-1.2
314	315	I	80.4	20	10.6	12.8	5.1	12	-1.2	0	-0.1	12.8	39.1	52.8	40.1	32.9	22.8	24	20.4	19.2	15.6	14.1
315	316	G	100	0	100	100	100	100	100	100	100	100	100	100	100	100	100	100	100	100	100	100
316	317	N	34.1	10	8.3	4.2	2.5	3.7	1.8	2.3	2	1.7	6.8	6.6	7.2	6.9	2.9	3.3	6.1	2.5	0	3.7
317	318	C
318	319	P	0	8.8	28.6	7.9	40.1	0.4	74.4	100	100	39.3	100	100	100	98.5	60.4	55.6	48.1	59.3	26.8	39
319	320	I	72.7	18	12	12.7	7.3	10.1	2.5	0	3.1	4.5	8.8	57.5	3.9	14.4	14.7	16.6	18.9	16.3	9.8	10
320	321	W	48.6	21.3	16.1	16.9	23.6	13.8	20	20.8	26.7	14.6	7.9	0	8.4	11.1	16.7	23.9	27.7	23.3	17.2	21.8
321	322	V	100	26.5	13.9	21.2	10.4	17.3	0	23.1	57.2	66.2	100	100	100	51.7	100	90.9	42.7	31.1	22.7	33.1
322	323	K	80	5.3	5.8	-1.1	-3.5	0.5	8.2	5.6	-1	1.7	8.3	5.6	8.4	6.7	0.1	0	3.9	6.9	5.2	3.1
323	324	T	57.9	8.5	6.6	4.4	0	5.1	-1.7	-0.3	-0.8	3	9.2	10.4	10.4	6.9	1.7	0	5.5	9.5	4	3.9
324	325	P	0	-0.5	-0.8	-1.4	-4.3	-3.9	-6.4	-5	-2.1	-2.6	-1.3	0	-0.4	0.4	-2.2	-3.8	-0.2	0.3	-5.4	-0.2
325	326	L	100	23.5	16.7	18.7	13.6	15.5	11.7	20.4	0	10.3	23.6	78.6	33	19.2	22.4	28	21.7	20.9	15.2	15.3
326	327	K	39.6	9.4	4.4	4.8	0.9	2	-2.2	3.8	-1	-2.4	0	3.4	1.1	2.7	-0.5	0	5.3	10.3	4	2.1
327	328	L	100	27.7	19.2	21.9	22.7	19.5	18.8	20.2	0	14.6	44.4	100	76.9	30	84.3	39.1	23.8	27.6	20.2	16.1
328	329	A	100	14.1	0.1	5.7	1.2	0	10.4	80.6	100	80.3	100	100	100	40.2	100	89.2	60.8	17.9	10.9	47.3
329	330	N	100	9.3	1	1.4	3.9	-2.2	10.3	31.2	18	3.4	10.6	12.8	10	8.2	2.7	5.8	10.4	4.3	0	5.9
330	331	G	100	0	100	100	100	100	100	100	100	100	100	100	100	100	100	100	100	100	100	100
331	332	T	19.7	8.3	10.3	7.7	0	9.8	3.6	2.6	12.9	9.5	21.7	41.8	17	30.9	10.3	21.6	18.5	19.7	13	8.9
332	333	K	86.1	7.4	4	4.8	-1.6	2.3	-3.8	-3.9	0.8	1.1	6.7	7.1	7.2	5.2	-2.7	0	6.6	9.2	3.9	2.7
333	334	Y	93.3	20.2	12.4	14.3	12.1	11.4	19.6	21.1	NA	NA	0.7	-0.6	0	10.4	11	18.5	21.3	19.5	12.4	11.9
334	335	R	100	7.6	5.5	3	0.8	3.2	-1.9	-0.1	1.3	3.5	1.5	3.9	2.5	3.8	0	1.1	5.4	8.6	4.3	4.6
335	336	P	0	1.4	0.3	-1.5	-4.4	-2.1	-6.8	-5.6	-0.9	-1	-0.1	2.3	-0.5	1	-2.8	-3	0.2	2.6	-0.7	-0.5
336	337	P	0	-1.5	2.6	-2	-2.2	-1.6	-4	-2.8	-2.2	-2.7	4.9	5	4.6	4	-1.7	-1.4	3.1	2.7	1	-0.8
337	368	W	100	-4.3	-4	-4.9	-8.5	-5.6	-5.8	-6.5	-8.9	-9.5	0	0	-0.4	-0.8	-7.5	-8.2	-3.1	-3.2	-5.2	-5.4
338	369	H	100	11.4	2	7.6	10.6	2	94.7	100	100	82	46.4	100	35.4	0	42.2	52.4	59	14.4	1.2	64.2
339	370	G	100	0	100	100	100	100	100	100	100	100	100	100	100	100	100	100	100	100	100	100
340	371	Y	17.1	12	9.7	8.4	1.9	9	0.2	1.1	5.1	-1	0.8	7.1	0	4.8	4.8	7.6	11.2	14.1	10.3	6.7
341	372	T	15.5	6.7	4	1.2	0	2	-3.7	-1.3	1.7	1.5	-1.7	4.1	0.2	5	2	0.9	5.5	2.8	0.7	4.5
342	381	V	100	8.3	8.6	4.5	1.1	5.6	0	1	3	3.8	5.6	3.7	6.1	8.5	2.6	3.3	8.4	10.3	7.8	6.8
343	382	A	12.9	4.2	3.1	0.2	0.7	0	0.1	0.9	-1	0.7	3.2	2.8	1.5	3.6	-1.1	0.3	3.7	2.9	4.6	1.9
344	383	A	5.1	2.5	0.3	0.5	-6.4	0	-7.5	-5.7	-3.5	-0.6	1.3	0.3	1.6	5.2	-0.8	-0.3	3.9	4.2	1.7	0.3
345	384	D	22.9	8.9	0.7	3.6	5.2	-2	7.6	3.3	0.2	0.5	14	11.2	13.3	8.2	2.4	4.3	6.3	0	-5.6	0.8
346	385	L	11.3	4.3	6.1	2.7	0.3	1.2	-0.7	-0.1	0	2.4	4.9	2.6	5.1	6.5	1.8	1.8	4.1	4.3	2.3	3.2
347	386	K	25.9	2.6	5.2	1.2	-2	0.4	-3.2	-2.3	-1.1	-0.8	5.3	4.3	5.3	5	-0.1	0	2.6	2.1	0.6	1.9
348	387	S	100	5.6	4.8	0	7.7	-2.9	6.5	14	6.2	-3.5	31.6	23.8	32	19.2	6.9	5.5	8.4	6.9	4.9	5
349	388	T	100	13.3	13	5.6	0	6.8	19.1	27.9	17.2	7.8	15.7	12.4	17.4	14	9	14	18.1	19.2	15.7	15.6
350	389	Q	100	5.4	5.1	3.1	0.1	0.1	-1.3	-3.6	-1.8	0.5	0.9	0.5	2.2	5.1	2.5	1.7	5.5	4.7	2	0
351	390	E	100	-0.6	0.9	-0.5	-2.4	-4.4	-4.3	-6	-6.3	-4.5	-0.7	-2.4	0.2	1.1	-4.1	-4.2	0	-0.1	-2.8	-1.9
352	391	A	61.5	6	6.7	5.5	5.7	0	14	9.8	-2.3	-4.2	-2.2	-6	1.9	-1.8	-3.6	7.1	9.5	8.3	4	6.6
353	392	I	73.9	10.6	9.1	8.7	5.9	4.9	2.3	0	1.3	4.6	5.4	2.3	7.4	9.5	3	3.9	9.7	10.1	6.3	6.4
354	393	N	100	4.9	2.6	4.2	3.6	-0.3	0.3	-0.7	-4.2	-1.6	5	1.3	6.2	7.5	-2.2	-0.7	3.6	4.4	0	0.6
355	394	K	62.8	3.7	3.6	1.9	-1.4	-1.1	-2.5	-5.8	-4	-0.7	-4	-0.5	-0.7	-0.3	-1.6	0	4.2	3.5	0.9	1
356	395	I	89.7	18.2	12.5	15	7.5	11.9	1.1	0	11.3	7.1	13.6	9.4	15.6	14.5	10.7	16.1	20	17.5	12.1	13.6
357	396	T	74	4.5	2.8	3.7	0	-0.3	-2.9	-4.5	-4.4	-1.3	2.2	0.4	3.3	6	-0.7	0	5.1	4.5	0.2	1.2
358	397	K	100	3.3	4.1	2.3	-1	-2.1	-0.1	-1.9	-1.5	-2.1	1.6	0.1	-0.9	3.6	-0.2	0	4.4	3.6	-0.2	2.1
359	398	N	79.8	6	-1.1	2.6	0.5	-4.6	3.7	4	3.7	-6	23.2	34.3	29.9	-1.6	3.2	8.2	0.2	5.1	0	-4.6
360	399	L	94.9	12.9	11.6	10	6.5	6	5.3	3.3	0	4.6	5.4	6.7	5.5	9.3	4.3	4.7	9.5	12.6	10.3	4.7
361	400	N	79	3.7	2.3	1.4	0.1	-1.4	-2.4	-3.4	-4.8	-2.2	2.1	0	1.9	3.3	-3.3	-1.5	2.6	3.6	0	-0.3
362	401	S	56.8	2.8	3.3	0	-2.9	-1.8	-2.2	-5.3	-2.8	-6	-2.1	-3.6	0.8	1.9	0	2.5	2.2	1.6	-1.2	0.6
363	402	L	79.2	23.5	19.5	21.1	16.8	16.9	12.6	15.2	0	8.1	21.8	31.6	39.7	18.4	19.3	28.6	20.3	22.4	14.7	9.8
364	403	S	89.9	1.9	-2.3	0	-2.1	-4.1	-2.7	-6.7	0.1	-3.8	3.6	3.7	4.2	3	-4.5	-1.6	2.4	4.8	0.8	-2
365	404	E	53	-0.8	-0.5	-2.6	-6.4	-4.4	-4.9	-5	-6.9	-4.7	-2.7	-4.7	-2.1	-1.6	-4.7	-4.5	0	-0.7	-5.2	-3.3
366	405	L	20.2	13.1	9.5	6.1	4.9	6.6	1.3	0.8	0	2.5	7	7.1	9.5	11.1	4.1	7.3	10.9	8.9	5.9	7.4
367	406	E	10.1	1.5	1.2	-2.6	-5.1	-0.7	-6.9	-5.2	-4.4	-0.3	-0.9	0.3	-0.4	0.3	-2.3	-2.4	0	-2	-2.9	-1.4
368	407	V	34.4	16.5	9.3	11.8	6.1	13.1	0	1.7	7.7	7.4	10.8	22.1	12.5	12	9.1	14.8	18.8	15.9	11.5	12.6
369	408	K	4.5	3	1.6	-2.5	-2.6	-2.2	-1.2	-0.3	-4.9	-1.8	5.4	2.4	4.4	2.8	1.4	0	3.2	0.6	1.5	1.2
370	409	N	3.4	-0.4	-1.2	-2.4	-7.6	-2	-5.9	1.2	-4.1	-7.9	4	2.5	8.4	10.6	-3.3	5.3	4.7	7.3	0	-3.4
371	410	L	16	14.7	11.1	11.6	8	10	5.2	9.6	0	5.7	48.3	19.6	78.3	22.6	11.8	17.6	16.5	15.3	10.3	8.8
372	411	Q	16.2	0.7	-4.3	-3.2	-3.3	-5.3	5.3	7.1	17.4	-2.4	-7	-5.2	-7.3	-6.4	-1.5	1.1	3.8	0.9	-3	0
373	412	R	100	7.9	3.2	6.4	4.3	1	8.9	6.2	3.4	-5.9	20.5	30.2	28.4	10.7	0	5.6	9.9	10.3	5.4	3.4
374	413	L	23.5	21.2	16.6	16.8	20.8	14.4	16.3	14.1	0	16	100	100	100	45.6	29.4	43.9	26.1	23.1	16.4	22.1
375	414	S	35.4	1.9	2.1	0	-1.3	-3.9	5.7	9.2	50.3	6.6	46.1	31.5	32.6	28.6	8.7	22.4	18.4	13.9	9.2	8.7
376	415	G	86.6	0	1.8	1	0.4	-3.3	18.3	2.3	-9.1	-7.6	1.1	2.9	1	3.4	-0.9	3.5	0.9	3.2	-0.9	-3.1
377	416	A	31.4	11.8	14.7	7.1	11.1	0	29.7	100	73.8	100	100	100	100	100	100	100	100	28.1	30.7	100
378	417	M	79.1	18.7	10.5	14.6	11.1	10.5	18.5	33.4	5.5	0	41.1	81.8	100	23.8	12.8	22.1	18.9	18.4	10.6	4.6
379	418	D	0.1	3.5	3	0.7	-0.8	-1.2	-4.7	-2.7	-5.1	-4.3	5.9	12.3	5.8	7.7	1.9	2.9	1.9	0	-1.4	1.7
380	419	E	100	-6.2	1.7	0.2	0.4	-0.5	19	21	-7.1	-4.1	9.6	100	12.8	0.5	35.6	12.9	0	5.9	-2.8	-4.9
381	420	L	70.6	15.1	11	12.5	10.3	9.1	5.6	5.6	0	1.8	22.4	14.5	23.7	17.8	9.4	13.8	15.5	14.8	10.2	10.3
382	421	H	100	12	3.7	8.9	4.1	4	5.5	41.6	11	4.1	-1.1	2.6	1.4	0	6	4.9	10.8	9.8	0.5	5.4
383	422	N	12.1	2.4	0.7	1.7	-2.6	-1.1	-4.9	-1.1	6.1	-3.9	6	4.9	6.4	7	0.5	1.2	3.3	3.2	0	0.5
384	423	E	4.5	1.8	-5.4	-2.1	-5.2	-7	-1.9	12.8	38.4	2.4	23.3	23.4	23.3	17.8	-2.1	2	0	3.6	7	-1.6
385	424	I	53.4	20.3	15.4	17.2	8.6	13.6	2.9	0	3.3	14.5	38.8	100	61.5	24.1	27.4	29.7	22.2	20.4	14.5	16.8
386	425	L	100	17.1	13.2	15.9	14.7	11.9	9.5	4.7	0	5.9	18.3	16.9	19.3	14.2	13.5	16	17.4	16.8	11.1	13.4
387	426	E	100	9.9	8.1	9.7	4.4	3.8	6	2.1	11.5	4.3	6.7	10.6	9.1	9.5	8.5	12.3	0	10.1	7.3	3.9
388	427	L	100	25.2	20.7	21.9	20.8	16.7	30	26.3	0	22	81	100	100	34.2	94.4	47.9	27.4	26	19.4	18.9
389	428	D	100	4.8	-0.2	2.3	-1	-5.8	5.9	57.4	2	-7.9	100	100	100	27.4	14.6	19.1	5.5	0	0.3	7.6
390	429	E	100	0.4	1.1	-1.7	-3.8	-4.1	-4.1	-5.7	-4.5	-2.9	0.2	-2.2	0.5	1	-3.2	-3.3	0	-1	-3.3	-1.5
391	430	K	90.2	7.6	3.9	4.9	-0.6	0.6	-5.9	-1.6	-6.7	-2.7	3.6	7.1	4.7	4.4	-2.5	0	3.9	6	3	1.4
392	431	V	100	16.8	10.3	14.1	8.3	10.2	0	24.8	0.5	4.5	70	93.6	69.1	33.3	37.6	34	20.9	19.2	15.1	16.5
393	432	D	100	0	-4.1	0	-0.9	-6.9	7.8	29.3	21.4	11	100	100	100	77.8	12	13.6	20.7	0	5.1	23.9
394	433	D	100	0.1	-1.1	-1.3	-3.6	-5	-6.4	-8.4	-7.1	-4.6	1.1	0.2	2.4	1.8	-4.5	-3.9	-0.4	0	-3.2	-2.3
395	434	L	100	18.9	13.6	16.9	11.8	12.5	11.9	9.8	0	14	31.4	57.4	36.5	18.8	15.1	18.5	16.3	16.2	10.9	14.1
396	435	R	83	13	7.5	8.1	2.7	3.7	8	10.1	1.8	1.2	-3.9	3.1	-1.4	4.9	0	10.6	8.5	11.4	7	5
397	436	A	100	7.6	12.8	8	20.9	0	41.1	69.6	59.9	24.5	100	100	100	78.3	29.4	28.5	36.4	28.5	27.1	41.8
398	437	D	70	3.3	4.1	0.7	-0.1	-3.1	0.9	4.4	2	0.3	-4.1	1.4	-1.8	1.8	3.3	5.2	1.8	0	-0.3	0.9
399	438	T	100	6.2	4.2	3.4	0	1	-3.9	-4.9	-1.8	-1.6	11.2	48.5	67.5	9	14.9	11.2	9.6	7.1	2.4	-0.2
400	439	I	84.5	15.9	10.5	13.5	7.5	8.6	-0.9	0	1.1	2.7	45.5	40.3	50.5	33.9	12.9	18	15.1	14.8	10.6	8.2
401	440	S	100	6.1	16.5	0	13.7	-3.4	28.3	53.1	23.2	14.1	78.1	67.7	74.4	36	22.7	30.5	30.1	18.2	12	18.7
402	441	S	81.5	2.1	1.2	0	0.2	-4	7.1	2.6	8.7	-2.8	2.6	-0.2	4.1	2.8	3.7	3.7	5.1	2.4	0.3	2.5
403	442	Q	100	2.7	0.3	0	-2.8	-3	-4.4	-7.4	-6.4	-9	-1.9	-5.1	-1.3	-0.2	-5.1	1.9	3.1	1.9	-2.8	0
404	443	I	100	25.7	16.6	21.2	13.5	17	4.4	0	5.8	11.1	52.4	39.8	70.8	24.4	24	29.3	24.4	22.1	15	18.3
405	444	E	100	4.1	1.4	0.1	-4.6	-3.4	12.2	8	-2.5	-3.9	24.5	9.6	43.8	4	-3.5	-2	0	4.9	0.4	-0.4
406	445	L	100	14.5	14.2	12.5	7.7	9.2	6	3.9	0	4	10.4	4	11	13.7	6.5	12.1	13.1	13.4	10.7	7.9
407	446	A	100	7.4	4.3	4.9	4.3	0	10	3.6	-4.1	-2	-0.9	0.5	0.2	4.2	-2.3	0.4	6.4	6	1.5	2.3
408	447	V	100	24.7	12.6	19.3	9.9	14.6	0	10.8	15.4	20.2	100	100	100	82.6	42.9	41.8	39	26.9	15.1	46.9
409	448	L	100	11.6	5.2	10.3	14.4	2.4	56.7	48.5	0	0.3	8.6	14.4	17.7	9.8	-1.5	6.4	9.5	11.4	5.1	4.7
410	449	L	100	23.4	15.1	19.4	17.2	14.8	30.8	34.1	0	8.9	23.9	61	43.6	17.4	10.2	25.5	19.3	20.7	14.2	16.7
411	450	S	100	7.8	-1.4	0	7.4	-3.2	39.6	40	72.9	22.5	23	39.9	20.2	16.2	30.5	35.6	36.7	10.4	9.5	28.7
412	451	N	100	22.5	10.1	17.5	10.7	11.4	12	14	52.4	57.6	100	100	100	48.8	82.3	92.9	36.5	16.3	0	32.8
413	452	E	100	2	-1.3	-2.9	-9	-6.6	0	11.6	-9.4	-10.6	15.1	77.8	15.6	-0.8	5.6	-6.9	0	4	-1.8	-4.9
414	453	G	100	0	58	36.9	74	32.7	100	100	100	100	100	100	100	100	100	100	100	100	100	100
415	454	I	66.3	24.4	17.8	21.5	14.9	17.3	8.5	0	8.2	37.8	81.3	67.1	94.6	35.1	42.7	55	26.2	25.5	17.6	17.2
416	455	I	100	19.7	13.2	16.2	11.3	13	5.1	0	11.3	24.5	100	100	100	26.5	70	44.7	16.1	16.2	9.5	12
417	456	N	100	6	6.7	4.6	3.9	2.4	3.3	2.1	0.1	3.1	9.8	8.6	10	10.3	1	4.1	6.2	6.1	0	4.1
418	457	S	100	3.3	6.6	0	12.9	-2.3	11	15.1	16.4	9.8	49.1	36.1	52	29.1	13.2	14.5	17.9	15.6	15.8	13.5
419	458	E	60.2	3.5	1.1	1.1	-5	-3	-10.2	-1.5	-7.6	-4.9	6.4	30.2	8.2	1.4	4.6	5.5	0	5.4	1	-4.5
420	459	D	34.7	1.1	2.9	-0.4	-3.4	-3.1	-4.8	-4	-4.6	-4.2	1.1	-4.4	1.2	1.7	-3.9	-3.2	-0.3	0	-2.1	-1.5
421	460	E	44.5	2.8	2.9	0.6	-0.9	-2.3	-3.3	-3.4	-4.3	-2.1	2.7	-3	2.7	2.1	-2.7	-3	0	0.7	-1.7	-1.8
422	461	H	84.8	6.2	1.7	2.5	3	-1.6	5.4	7.8	5.5	-3	-3.6	-4.7	-1	0	0.3	2.2	5.1	4.1	1	1.6
423	462	L	100	14.7	11.3	12.9	10	8.8	5	3.2	0	5.6	13.8	13.2	15.1	14.1	2.1	7.1	12.2	13.3	8.5	8.6
424	463	L	91.9	5.8	6	4.3	2.6	1.1	2	1.1	0	1	6.1	2.2	6.5	6.1	1.9	2	5.8	6.1	2.7	3.9
425	464	A	66.9	5.2	5.3	3.6	1.4	0	0.7	-1.2	-1	0.3	5.2	2.2	5.8	5.9	0.6	-0.7	5	4.6	2.3	2.9
426	465	L	100	19.3	16	17.4	16.3	12.5	18.2	22.2	0	1.5	50.4	100	100	16.7	30.4	26.9	21.2	18.6	13.9	13.6
427	466	E	100	0.6	-0.1	-0.5	-3.4	-4.2	-6.7	-8.2	-8.5	-7	-2.7	-7.3	-2.9	0.4	-6.6	-5.1	0	1.4	-2.6	-3.2
428	467	R	75.2	3.3	2.9	2.2	0.2	-2.1	0.2	-1.8	0.8	-1.1	2.1	-1.2	2.2	4.9	0	-0.2	3.7	3.6	2.1	3.4
429	468	K	67.5	6	5.7	3.5	1.6	0.2	0.6	2.2	-2.5	-2.4	3.5	1	3.2	5.8	0.4	0	3.9	5.5	3.6	3.1
430	469	L	72.1	10.4	8.4	8.8	5.2	4.7	2.8	6.8	0	3.2	13.7	4.4	17.5	12.9	0.6	4.1	11.1	12.6	9.4	9.2
431	470	K	52	0.1	2.4	0.9	-1.7	-4.1	-3.2	-3	-4.9	-4.4	4.6	1.1	5.4	5.5	-2.2	0	6.8	4.1	0.2	2.4
432	471	K	51.1	4.1	2.2	2.2	-0.2	-1.1	-1.3	-5.3	-3.9	-1.1	2.3	4	4.3	6.5	0.3	0	1.8	5.1	1.7	1.3
433	472	M	46.6	7.4	6.9	5.7	3.4	2.6	1.3	0.9	1.1	0	6.4	0.2	7.3	8	3	2.9	6.2	6.8	4.5	5.7
434	473	L	47.4	9.3	8.2	6.6	8.3	4.5	3.4	2.4	0	3.8	4.6	5.2	3.7	7.3	2.4	4.1	8.9	9	5.5	5.2
435	474	G	10.4	0	20	17.1	15.9	15.1	19.7	29.9	13.7	24.9	20.9	22.8	19.2	23.2	13.2	17	31.2	15.8	18.1	18.7
436	475	P	0	-3.1	0.3	-6.8	-6.6	-4.1	-4.2	-3.5	-8.4	-4.8	-5.8	-3.5	-0.3	0	-5.6	-2.6	-1.9	-1.9	-3.5	-3.3
437	476	S	35.5	3	5.2	0	0.8	-0.1	-0.4	1.2	0	1.4	-1.7	-5.1	-0.6	1.9	1.5	1.7	3.6	3.7	2.5	2.7
438	477	A	100	2.5	1.3	2.6	-2.4	0	-1.7	0.4	27.2	-0.7	-3.7	-3.2	-4.1	1.8	-0.4	0.1	4.9	7	3.2	-0.3
439	478	V	100	9.8	8.8	6.1	1.7	5.9	0	0.8	2	2.8	5.3	2.9	5.3	8.8	3.7	4.7	8.2	10.9	7.6	6.9
440	479	E	2.8	-1.7	-0.8	-2.7	-4.5	-3.8	-5.3	-5.6	-8.8	-8.1	2.1	-0.6	3.4	1.1	-5.3	-1.5	0	-0.7	-3.6	-4.3
441	480	I	8.8	1.1	5.4	0.2	-0.4	0.7	-0.1	0	-0.6	0.3	4.1	4	4.1	5.6	1	1	2.8	4	1.6	1.9
